# Supplementary material for: Quinolinonyl Non-Diketo Acid Derivatives as Inhibitors of HIV-1 Ribonuclease H and Polymerase Functions of Reverse Transcriptase
Source: J Med Chem. 2021 Jun 9;64(12):8579–98. doi: 10.1021/acs.jmedchem.1c00535 (PMC8279492; doi:10.1021/acs.jmedchem.1c00535)
Supplement: Supplementary file 2 — jm1c00535_si_002.csv [file jm1c00535_si_002.csv]

Compound	SMILE	IN ST IC50 (uM)	RH IC50 (uM)	EC50 (uM)	CC50 (uM)	SI	RDDP IC50 (uM)	wt (RH IC50, uM)	R448A (RH IC50, uM)	K451A (RH IC50, uM)	N474A (RH IC50, uM)	Q475A (RH IC50, uM)	Y501A (RH IC50, uM)	W535A (RH IC50, uM)	K540A (RH IC50, uM)	R448A (P value)	K451A (P value)	N474A (P value)	Q475A (P value)	Y501A (P value)	W535A (P value)	K540A (P value)	R448A (Fold)	K451A (Fold)	N474A (Fold)	Q475A (Fold)	Y501A (Fold)	W535A (Fold)	K540A (Fold)
1	FC(C=C1)=CC=C1CN2C=CC=C2/C=C/C(/C=C(O)/C(OCC)=O)=O	90	13
2	O=C1C(C(/C=C(O)/C(O)=O)=O)=CN(CC2=CC=C(F)C=C2)C3=CC(N4CCCC4)=CC=C31	0.028	5.1
3	CC(C)C(CO)N1C=C(C(=O)C2=C1C=C(C(=C2)CC3=C(C(=CC=C3)Cl)F)OC)C(=O)O
4a	O=C1C(C(O)=O)=CN(CC2=CC=C(F)C=C2)C3=CC=CC=C31		> 100
4b	FC1=CC=C(C=C1)CN(C=C(C(O)=O)C2=O)C3=C2C=C(C#N)C=C3		100
4c	FC1=CC=C(C=C1)CN(C=C2C(O)=O)C3=CC=C(C(F)(F)F)C=C3C2=O		100
4d	O=C1C(C(O)=O)=CN(CC2=CC=C(F)C=C2)C3=CC=C(C(C)=O)C=C31		16.0	>50	>50
4e	O=C1C(C(O)=O)=CN(CC2=CC=C(F)C=C2)C3=CC=C([N+]([O-])=O)C=C31		56.0
4f	O=S(C1=CC=C(N(CC2=CC=C(F)C=C2)C=C(C(O)=O)C3=O)C3=C1)(C)=O		100
4g	OC1=CC=C(N(CC2=CC=C(F)C=C2)C=C(C(O)=O)C3=O)C3=C1		74 ± 9
4h	O=C(O)C1=CN(CC2=CC=C(F)C=C2)C3=CC=C(OC)C=C3C1=O		> 100
4i	FC(C=C1)=CC=C1CN(C=C(C(O)=O)C2=O)C(C2=C3)=CC=C3OC4=CC=CC=C4		32.0
4j	OC(C1=CN(CC2=CC=C(F)C=C2)C3=CC=C(OCCCN(C)C)C=C3C1=O)=O		15.4 ± 3.0
4k	O=C(/C=C/C1=CC=C(N(CC2=CC=C(F)C=C2)C=C(C(O)=O)C3=O)C3=C1)C4=CC=CC=C4	3.38 ± 0.42	5.9	5.4 ± 1.3	17 ± 4	3.1	> 100
4l	O=C1C(C(O)=O)=CN(CC2=CC=C(F)C=C2)C3=C1C=C(C=C3)OCC4=CC=CC=C4	0.41 ± 0.03	34.0	11.68 ± 2.15	>100	>8.6	38.5 ± 7.1
4m	ClC1=C(Cl)C=CC=C1COC2=CC=C(N(CC3=CC=C(F)C=C3)C=C(C(O)=O)C4=O)C4=C2	>100	8.19 ± 0.05	13.3± 4.5	>50	>15	5.6 ± 0.6
4n	ClC1=C(Cl)C=C(COC2=CC3=C(N(CC4=CC=C(F)C=C4)C=C(C(O)=O)C3=O)C=C2)C=C1	3.25 ± 0.85	29.46 ± 0.55	16.1±5.5	>50	>12.4	2.0 ± 0.8
4o	O=C(C(C(O)=O)=CN1CC2=CC=C(F)C=C2)C3=C1C=CC(OCC4=CC=CC5=C4C=CC=C5)=C3	>100	1.51	8.4 ± 0.7	51 ± 11	6.1	11.4 ± 2.6	5.2 ± 1.1	19.6± 1.24	11.8 ± 1.2	85.8 ± 1.6	>100	>100	>100	31.6 ± 1.2	<0.0001	0.0002	<0.0001	<0.0001	<0.0001	<0.0001	<0.0001	3.7	2.2	16.3	>19.1	>19.1	>19.1	6.0
4p	O=C1C2=CC(OCC3=CC(C=CC=C4)=C4C=C3)=CC=C2N(CC5=CC=C(F)C=C5)C=C1C(O)=O		30.29 ± 1.69	>50	>50	-
4q	O=C1C(C(O)=O)=CN(CC2=CC=C(F)C=C2)C(C1=C3)=CC=C3OCC4=CC(OCO5)=C5C=C4	>100	13.48 ± 1.70	11.3± 3.5	>50	>17.7	5.1 ± 1.8
4r	O=C1C(C(O)=O)=CN(CC2=CC=C(F)C=C2)C3=CC=C(OCCCCC4=CC=CC=C4)C=C31		8.27	>50	>50	-
4s	O=C1C(C(O)=O)=CN(CC2=CC=C(F)C=C2)C(C1=C3)=CC=C3OCC(C=C4)=CC=C4C5=CC=CC=C5	>250	7.47 ± 1.55	2.5± 1.03	>16	>40	11.6 ± 5.5
4t	O=C1C(C(O)=O)=CN(CC2=CC=C(F)C=C2)C(C1=C3)=CC=C3OCC(C=C4)=CC=C4OCC5=CC=CC=C5	>100	7.48 ± 0.28	1,73± 0.47	>16	>57.8	2.2 ± 0.1	1.9 ± 0.4	2.2 ± 1.3	2.9 ± 1.3	1.16 ± 1.41	15.6 ± 1.6	>100	>100	2.0 ± 1.2	0.6354	0.1994	0.3438	< 0.0001	< 0.0001	< 0.0001	0.8268	1.2	1.5	0.6	8.2	>52.4	>52.4	1.1
5a	O=C(COC1=CC=C(C2=CN(CC3=CC=C(F)C=C3)C=C2C4=NNC(C(OCC)=O)=C4)C=C1)NC5=CC=CC=C5		-
5b	FC1=CC=C(C=C1)CN(C=C(C(OCC)=O)C2=O)C3=C2C=C(C#N)C=C3		100
5c	FC1=CC=C(C=C1)CN(C=C2C(OCC)=O)C3=CC=C(C(F)(F)F)C=C3C2=O		59.0
5d	O=C1C(C(OCC)=O)=CN(CC2=CC=C(F)C=C2)C3=CC=C(C(C)=O)C=C31		11.0	>50	>50
5e	O=C1C(C(OCC)=O)=CN(CC2=CC=C(F)C=C2)C3=CC=C([N+]([O-])=O)C=C31		47.8
5f	FC(C=C1)=CC=C1CN(C=C2C(OCC)=O)C3=C(C=C(S(C)(=O)=O)C=C3)C2=O		>100
5g	OC1=CC=C(N(CC2=CC=C(F)C=C2)C=C(C(OCC)=O)C3=O)C3=C1		>100
5h	O=C1C(C(OCC)=O)=CN(CC2=CC=C(F)C=C2)C3=CC=C(OC)C=C31		>100
5i	FC(C=C1)=CC=C1CN(C=C(C(OCC)=O)C2=O)C(C2=C3)=CC=C3OC4=CC=CC=C4		45.5
5j	O=C(OCC)C1=CN(CC2=CC=C(F)C=C2)C3=CC=C(OCCCN(C)C)C=C3C1=O		>100
5k	O=C(/C=C/C1=CC=C(N(CC2=CC=C(F)C=C2)C=C(C(OCC)=O)C3=O)C3=C1)C4=CC=CC=C4		12	>50	> 100
5l	FC(C=C1)=CC=C1CN(C=C(C(OCC)=O)C2=O)C3=C2C=C(OCC4=CC=CC=C4)C=C3		8.0	> 100	> 100
5m	O=C(OCC)C(C1=O)=CN(CC2=CC=C(F)C=C2)C(C1=C3)=CC=C3OCC4=CC=CC(Cl)=C4Cl	0.05 ± 0.01	24.03 ± 4.89	17.8±2.3	23.9±4.5	1.2	1.88 ± 0.04
5n	ClC1=C(Cl)C=C(COC2=CC3=C(N(CC4=CC=C(F)C=C4)C=C(C(OCC)=O)C3=O)C=C2)C=C1	9.45 ± 0.55	37.17 ± 7.58	14.6±3.1	20.6±4.4	1.4	24.1 ± 8.6
5o	O=C1C(C(OCC)=O)=CN(CC2=CC=C(F)C=C2)C(C1=C3)=CC=C3OCC4=CC=CC5=C4C=CC=C5		1.49	> 100	> 100
5p	O=C1C2=CC(OCC3=CC=C4C(C=CC=C4)=C3)=CC=C2N(CC5=CC=C(F)C=C5)C=C1C(OCC)=O		19.59 ± 0.05	>50	>50
5q	O=C1C(C(OCC)=O)=CN(CC2=CC=C(F)C=C2)C(C1=C3)=CC=C3OCC4=CC(OCO5)=C5C=C4		55.3 ± 1.75
5r	O=C1C(C(OCC)=O)=CN(CC2=CC=C(F)C=C2)C(C1=C3)=CC=C3OCCCCC4=CC=CC=C4		28.42 ± 4.3	>16	>50
5s	O=C1C(C(OCC)=O)=CN(CC2=CC=C(F)C=C2)C(C1=C3)=CC=C3OCC(C=C4)=CC=C4C5=CC=CC=C5		>100
5t	O=C1C(C(OCC)=O)=CN(CC2=CC=C(F)C=C2)C(C1=C3)=CC=C3OCC(C=C4)=CC=C4OCC5=CC=CC=C5		>100
6	NC1=CC=C(/C=C/C(C2=CC=CC=C2)=O)C=C1
7	O=C(OCC)/C(C(OCC)=O)=C/NC1=CC=C(/C=C/C(C2=CC=CC=C2)=O)C=C1
8a	[H]C1=CC=C(NC=C(C(OCC)=O)C2=O)C2=C1
8b	O=C1C(C(OCC)=O)=CNC2=CC=C(C#N)C=C21
8c	O=C1C(C(OCC)=O)=CNC2=CC=C(C(F)(F)F)C=C21
8e	O=C1C(C(OCC)=O)=CNC2=CC=C([N+]([O-])=O)C=C21
8f	O=C1C(C(OCC)=O)=CNC2=CC=C(S(=O)(C)=O)C=C21
8g	OC1=CC=C(NC=C(C(OCC)=O)C2=O)C2=C1
8h	O=C1C(C(OCC)=O)=CNC2=CC=C(OC)C=C21
8i	O=C1C(C(OCC)=O)=CNC2=CC=C(OC3=CC=CC=C3)C=C21
8j	O=C(OCC)C1=CNC2=CC=C(OCCCN(C)C)C=C2C1=O
8k	O=C1C(C(OCC)=O)=CNC2=CC=C(/C=C/C(C3=CC=CC=C3)=O)C=C21
8l	O=C1C(C(OCC)=O)=CNC2=C1C=C(C=C2)OCC3=CC=CC=C3
8m	O=C(OCC)C(C1=O)=CNC(C1=C2)=CC=C2OCC3=CC=CC(Cl)=C3Cl
8n	ClC1=C(Cl)C=C(COC2=CC3=C(NC=C(C(OCC)=O)C3=O)C=C2)C=C1
8o	O=C1C(C(OCC)=O)=CNC(C1=C2)=CC=C2OCC3=CC=CC4=CC=CC=C43
8p	O=C1C2=CC(OCC3=CC=C4C(C=CC=C4)=C3)=CC=C2NC=C1C(OCC)=O
8q	O=C1C(C(OCC)=O)=CNC(C1=C2)=CC=C2OCC3=CC(OCO4)=C4C=C3
8r	O=C1C(C(OCC)=O)=CNC(C1=C2)=CC=C2OCCCCC3=CC=CC=C3
8s	O=C1C(C(OCC)=O)=CNC(C1=C2)=CC=C2OCC(C=C3)=CC=C3C4=CC=CC=C4
8t	O=C1C(C(OCC)=O)=CNC(C1=C2)=CC=C2OCC(C=C3)=CC=C3OCC4=CC=CC=C4
9	OC1=CC=C(N/C=C(C(OCC)=O)/C(OCC)=O)C=C1
10a	O=C(OCC)/C(C(OCC)=O)=C/NC1=CC=C(OCCCN(C)C)C=C1
10b	O=C(OCC)/C(C(OCC)=O)=C\NC1=CC=C(C=C1)OCC2=CC=CC=C2
10c	O=C(OCC)/C(C(OCC)=O)=C\NC(C=C1)=CC=C1OCC2=CC=CC3=CC=CC=C32
10d	O=C(OCC)/C(C(OCC)=O)=C\NC(C=C1)=CC=C1OCC(C=C2)=CC=C2OCC3=CC=CC=C3
10e	O=C(OCC)/C(C(OCC)=O)=C/NC(C=C1)=CC=C1OCC(C=C2)=CC=C2C3=CC=CC=C3
10f	O=C(OCC)/C(C(OCC)=O)=C\NC(C=C1)=CC=C1OCCCCC2=CC=CC=C2
10g	ClC1=C(Cl)C=C(COC2=CC=C(N/C=C(C(OCC)=O)\C(OCC)=O)C=C2)C=C1
10h	O=C(OCC)/C(C(OCC)=O)=C\NC1=CC=C(OCC2=CC=C3C(C=CC=C3)=C2)C=C1
10i	O=C(OCC)/C(C(OCC)=O)=C/NC(C=C1)=CC=C1OCC2=CC=CC(Cl)=C2Cl
10j	O=C(OCC)/C(C(OCC)=O)=C\NC1=CC=C(OCC2=CC(OCO3)=C3C=C2)C=C1
11	ClC(C=CC=C1)=C1CN2C=CC=C2/C=C/C(/C=C/C(OCC)=O)=O	> 100	7.5 ± 1.32	2.9± 0.5	68 ± 10	> 13.7
