# Supplementary material for: Quinolinonyl Non-Diketo Acid Derivatives as Inhibitors of HIV-1 Ribonuclease H and Polymerase Functions of Reverse Transcriptase
Source: J Med Chem. 2021 Jun 9;64(12):8579–98. doi: 10.1021/acs.jmedchem.1c00535 (PMC8279492; doi:10.1021/acs.jmedchem.1c00535)
Supplement: Supplementary file 4 — jm1c00535_si_004.pdb [file jm1c00535_si_004.pdb]

TITLE     6n
REMARK   4 XXXX COMPLIES WITH FORMAT V. 2.0, 16-FEB-1996
REMARK 888
REMARK 888 WRITTEN BY MAESTRO (A PRODUCT OF SCHRODINGER, LLC)
HELIX    1   1 GLU A   28  GLU A   44  1                                  17
HELIX    2   2 ARG A   78  ARG A   83  1                                   6
HELIX    3   3 PRO A   97  GLY A   99  1                                   3
HELIX    4   4 TYR A  115  SER A  117  1                                   3
HELIX    5   5 GLU A  122  THR A  128  1                                   7
HELIX    6   6 ILE A  135  ASN A  137  1                                   3
HELIX    7   7 SER A  156  GLN A  174  1                                  19
HELIX    8   8 ILE A  195  TRP A  212  1                                  18
HELIX    9   9 LYS A  219  HIS A  221  1                                   3
HELIX   10  10 VAL A  254  GLN A  269  1                                  16
HELIX   11  11 ARG A  277  LEU A  283  1                                   7
HELIX   12  12 GLU A  297  ILE A  309  1                                  13
HELIX   13  13 ASP A  364  TRP A  383  1                                  20
HELIX   14  14 LYS A  395  GLU A  404  1                                  10
HELIX   15  15 LYS A  476  GLN A  487  1                                  12
HELIX   16  16 GLN A  500  ALA A  508  1                                   9
HELIX   17  17 GLU A  516  LYS A  527  1                                  12
HELIX   18  18 GLY A  543  SER A  553  1                                  11
SHEET    1   1 1 ILE A  47  LYS A  49  0
SHEET    2   2 1 VAL A  60  LYS A  64  0
SHEET    3   3 1 TRP A  71  VAL A  75  0
SHEET    4   4 1 SER A 105  ASP A 110  0
SHEET    5   5 1 PHE A 130  ILE A 132  0
SHEET    6   6 1 ILE A 142  TYR A 146  0
SHEET    7   7 1 VAL A 179  TYR A 183  0
SHEET    8   8 1 ASP A 186  SER A 191  0
SHEET    9   9 1 PHE A 227  TRP A 229  0
SHEET   10  10 1 TYR A 232  LEU A 234  0
SHEET   11  11 1 TRP A 239  VAL A 241  0
SHEET   12  12 1 ILE A 326  LYS A 331  0
SHEET   13  13 1 TRP A 337  TYR A 342  0
SHEET   14  14 1 ASN A 348  TYR A 354  0
SHEET   15  15 1 LYS A 388  LEU A 391  0
SHEET   16  16 1 TRP A 414  PHE A 416  0
SHEET   17  17 1 GLU A 438  ASN A 447  0
SHEET   18  18 1 LEU A 452  THR A 459  0
SHEET   19  19 1 GLN A 464  THR A 470  0
SHEET   20  20 1 GLU A 492  THR A 497  0
SHEET   21  21 1 LYS A 530  TRP A 535  0
ATOM      1  N   PRO A   1      31.340   2.343  30.487  1.00 37.31      3QIP N
ATOM      2  CA  PRO A   1      32.549   2.829  29.832  1.00 38.82      3QIP C
ATOM      3  C   PRO A   1      32.772   4.289  30.156  1.00 41.36      3QIP C
ATOM      4  O   PRO A   1      31.885   4.942  30.724  1.00 41.09      3QIP O
ATOM      5  CB  PRO A   1      32.205   2.720  28.341  1.00 34.06      3QIP C
ATOM      6  CG  PRO A   1      31.149   1.736  28.243  1.00 36.28      3QIP C
ATOM      7  CD  PRO A   1      30.354   1.856  29.510  1.00 43.30      3QIP C
ATOM      8  N   ILE A   2      33.946   4.784  29.783  1.00 38.73      3QIP N
ATOM      9  CA  ILE A   2      34.244   6.201  29.780  1.00 43.02      3QIP C
ATOM     10  C   ILE A   2      34.660   6.593  28.364  1.00 44.62      3QIP C
ATOM     11  O   ILE A   2      35.591   6.031  27.809  1.00 39.19      3QIP O
ATOM     12  CB  ILE A   2      35.357   6.554  30.779  1.00 41.65      3QIP C
ATOM     13  CG1 ILE A   2      34.890   6.258  32.202  1.00 39.24      3QIP C
ATOM     14  CG2 ILE A   2      35.739   8.025  30.656  1.00 39.99      3QIP C
ATOM     15  CD1 ILE A   2      35.986   6.368  33.213  1.00 41.65      3QIP C
ATOM     16  N   SER A   3      33.948   7.543  27.769  1.00 40.53      3QIP N
ATOM     17  CA  SER A   3      34.184   7.892  26.380  1.00 36.70      3QIP C
ATOM     18  C   SER A   3      35.615   8.339  26.126  1.00 37.75      3QIP C
ATOM     19  O   SER A   3      36.185   9.079  26.923  1.00 38.26      3QIP O
ATOM     20  CB  SER A   3      33.232   9.017  25.967  1.00 43.15      3QIP C
ATOM     21  OG  SER A   3      33.341   9.274  24.586  1.00 38.60      3QIP O
ATOM     22  N   PRO A   4      36.198   7.910  24.997  1.00 37.10      3QIP N
ATOM     23  CA  PRO A   4      37.542   8.386  24.658  1.00 41.13      3QIP C
ATOM     24  C   PRO A   4      37.529   9.759  23.963  1.00 46.92      3QIP C
ATOM     25  O   PRO A   4      38.548  10.183  23.404  1.00 43.47      3QIP O
ATOM     26  CB  PRO A   4      38.081   7.294  23.722  1.00 41.61      3QIP C
ATOM     27  CG  PRO A   4      36.865   6.718  23.079  1.00 43.80      3QIP C
ATOM     28  CD  PRO A   4      35.740   6.834  24.100  1.00 40.97      3QIP C
ATOM     29  N   ILE A   5      36.394  10.456  24.016  1.00 42.71      3QIP N
ATOM     30  CA  ILE A   5      36.331  11.808  23.478  1.00 38.76      3QIP C
ATOM     31  C   ILE A   5      37.261  12.732  24.249  1.00 45.11      3QIP C
ATOM     32  O   ILE A   5      37.398  12.621  25.474  1.00 46.13      3QIP O
ATOM     33  CB  ILE A   5      34.908  12.381  23.561  1.00 38.97      3QIP C
ATOM     34  CG1 ILE A   5      34.807  13.648  22.734  1.00 40.01      3QIP C
ATOM     35  CG2 ILE A   5      34.530  12.679  25.006  1.00 38.58      3QIP C
ATOM     36  CD1 ILE A   5      33.469  14.324  22.893  1.00 41.67      3QIP C
ATOM     37  N   GLU A   6      37.908  13.641  23.530  1.00 36.53      3QIP N
ATOM     38  CA  GLU A   6      38.709  14.664  24.176  1.00 40.50      3QIP C
ATOM     39  C   GLU A   6      37.898  15.414  25.236  1.00 48.70      3QIP C
ATOM     40  O   GLU A   6      36.679  15.581  25.101  1.00 41.92      3QIP O
ATOM     41  CB  GLU A   6      39.223  15.647  23.134  1.00 52.09      3QIP C
ATOM     42  CG  GLU A   6      40.275  16.596  23.673  1.00 64.42      3QIP C
ATOM     43  CD  GLU A   6      41.065  17.274  22.566  1.00 77.97      3QIP C
ATOM     44  OE1 GLU A   6      40.772  16.993  21.381  1.00 78.41      3QIP O
ATOM     45  OE2 GLU A   6      41.977  18.078  22.882  1.00 80.77      3QIP O
ATOM     46  N   THR A   7      38.566  15.859  26.295  1.00 40.13      3QIP N
ATOM     47  CA  THR A   7      37.872  16.583  27.347  1.00 41.53      3QIP C
ATOM     48  C   THR A   7      37.741  18.057  27.001  1.00 46.21      3QIP C
ATOM     49  O   THR A   7      38.510  18.585  26.198  1.00 42.12      3QIP O
ATOM     50  CB  THR A   7      38.645  16.515  28.647  1.00 42.09      3QIP C
ATOM     51  OG1 THR A   7      39.965  17.021  28.413  1.00 45.77      3QIP O
ATOM     52  CG2 THR A   7      38.721  15.062  29.149  1.00 42.00      3QIP C
ATOM     53  N   VAL A   8      36.774  18.715  27.634  1.00 44.66      3QIP N
ATOM     54  CA  VAL A   8      36.614  20.157  27.530  1.00 42.36      3QIP C
ATOM     55  C   VAL A   8      37.476  20.802  28.606  1.00 43.84      3QIP C
ATOM     56  O   VAL A   8      37.345  20.464  29.777  1.00 45.51      3QIP O
ATOM     57  CB  VAL A   8      35.138  20.571  27.777  1.00 42.75      3QIP C
ATOM     58  CG1 VAL A   8      35.003  22.091  27.852  1.00 41.24      3QIP C
ATOM     59  CG2 VAL A   8      34.217  19.987  26.706  1.00 38.87      3QIP C
ATOM     60  N   PRO A   9      38.357  21.739  28.221  1.00 44.62      3QIP N
ATOM     61  CA  PRO A   9      39.185  22.374  29.250  1.00 44.90      3QIP C
ATOM     62  C   PRO A   9      38.315  23.229  30.142  1.00 47.07      3QIP C
ATOM     63  O   PRO A   9      37.387  23.868  29.652  1.00 50.59      3QIP O
ATOM     64  CB  PRO A   9      40.162  23.235  28.446  1.00 47.04      3QIP C
ATOM     65  CG  PRO A   9      39.487  23.478  27.147  1.00 48.23      3QIP C
ATOM     66  CD  PRO A   9      38.627  22.269  26.875  1.00 44.61      3QIP C
ATOM     67  N   VAL A  10      38.592  23.223  31.438  1.00 49.53      3QIP N
ATOM     68  CA  VAL A  10      37.753  23.924  32.404  1.00 47.29      3QIP C
ATOM     69  C   VAL A  10      38.621  24.699  33.379  1.00 48.82      3QIP C
ATOM     70  O   VAL A  10      39.730  24.265  33.720  1.00 46.34      3QIP O
ATOM     71  CB  VAL A  10      36.902  22.938  33.222  1.00 46.18      3QIP C
ATOM     72  CG1 VAL A  10      36.031  23.696  34.214  1.00 41.60      3QIP C
ATOM     73  CG2 VAL A  10      36.065  22.064  32.302  1.00 45.35      3QIP C
ATOM     74  N   LYS A  11      38.125  25.845  33.828  1.00 42.92      3QIP N
ATOM     75  CA  LYS A  11      38.868  26.635  34.792  1.00 46.89      3QIP C
ATOM     76  C   LYS A  11      37.938  27.178  35.847  1.00 46.36      3QIP C
ATOM     77  O   LYS A  11      36.726  27.272  35.641  1.00 42.90      3QIP O
ATOM     78  CB  LYS A  11      39.610  27.788  34.104  1.00 47.00      3QIP C
ATOM     79  CG  LYS A  11      39.788  27.584  32.610  1.00 51.83      3QIP C
ATOM     80  CD  LYS A  11      41.157  28.017  32.117  1.00 56.73      3QIP C
ATOM     81  CE  LYS A  11      41.390  29.513  32.280  1.00 60.54      3QIP C
ATOM     82  NZ  LYS A  11      42.706  29.916  31.675  1.00 64.15      3QIP N
ATOM     83  N   LEU A  12      38.523  27.531  36.983  1.00 47.61      3QIP N
ATOM     84  CA  LEU A  12      37.808  28.225  38.035  1.00 47.91      3QIP C
ATOM     85  C   LEU A  12      37.728  29.695  37.638  1.00 48.35      3QIP C
ATOM     86  O   LEU A  12      38.383  30.112  36.683  1.00 51.96      3QIP O
ATOM     87  CB  LEU A  12      38.555  28.061  39.359  1.00 50.00      3QIP C
ATOM     88  CG  LEU A  12      38.600  26.626  39.897  1.00 50.90      3QIP C
ATOM     89  CD1 LEU A  12      39.472  26.532  41.123  1.00 55.66      3QIP C
ATOM     90  CD2 LEU A  12      37.194  26.140  40.207  1.00 49.97      3QIP C
ATOM     91  N   LYS A  13      36.935  30.476  38.365  1.00 45.14      3QIP N
ATOM     92  CA  LYS A  13      36.798  31.904  38.089  1.00 53.37      3QIP C
ATOM     93  C   LYS A  13      38.097  32.635  38.393  1.00 58.15      3QIP C
ATOM     94  O   LYS A  13      38.806  32.267  39.333  1.00 56.75      3QIP O
ATOM     95  CB  LYS A  13      35.647  32.504  38.897  1.00 49.87      3QIP C
ATOM     96  CG  LYS A  13      34.290  32.051  38.412  1.00 43.99      3QIP C
ATOM     97  CD  LYS A  13      33.186  32.587  39.287  1.00 43.22      3QIP C
ATOM     98  CE  LYS A  13      31.816  32.199  38.734  1.00 42.48      3QIP C
ATOM     99  NZ  LYS A  13      30.713  32.630  39.634  1.00 45.25      3QIP N
ATOM    100  N   PRO A  14      38.386  33.696  37.616  1.00 56.94      3QIP N
ATOM    101  CA  PRO A  14      39.680  34.396  37.551  1.00 59.92      3QIP C
ATOM    102  C   PRO A  14      40.436  34.467  38.883  1.00 61.27      3QIP C
ATOM    103  O   PRO A  14      41.555  33.949  38.971  1.00 65.94      3QIP O
ATOM    104  CB  PRO A  14      39.305  35.802  37.043  1.00 62.71      3QIP C
ATOM    105  CG  PRO A  14      37.782  35.858  37.073  1.00 59.50      3QIP C
ATOM    106  CD  PRO A  14      37.338  34.441  36.901  1.00 55.19      3QIP C
ATOM    107  N   GLY A  15      39.849  35.072  39.908  1.00 51.33      3QIP N
ATOM    108  CA  GLY A  15      40.571  35.196  41.163  1.00 62.88      3QIP C
ATOM    109  C   GLY A  15      40.067  34.270  42.253  1.00 69.61      3QIP C
ATOM    110  O   GLY A  15      39.552  34.732  43.276  1.00 72.25      3QIP O
ATOM    111  N   MET A  16      40.210  32.964  42.042  1.00 59.35      3QIP N
ATOM    112  CA  MET A  16      39.622  31.997  42.963  1.00 60.64      3QIP C
ATOM    113  C   MET A  16      40.351  30.663  42.967  1.00 58.92      3QIP C
ATOM    114  O   MET A  16      40.838  30.203  41.933  1.00 54.25      3QIP O
ATOM    115  CB  MET A  16      38.152  31.757  42.618  1.00 60.98      3QIP C
ATOM    116  CG  MET A  16      37.215  32.921  42.909  1.00 56.46      3QIP C
ATOM    117  SD  MET A  16      35.498  32.438  42.590  1.00 63.79      3QIP S
ATOM    118  CE  MET A  16      34.636  33.963  42.964  1.00 66.19      3QIP C
ATOM    119  N   ASP A  17      40.406  30.042  44.142  1.00 62.96      3QIP N
ATOM    120  CA  ASP A  17      40.977  28.713  44.289  1.00 59.42      3QIP C
ATOM    121  C   ASP A  17      39.859  27.683  44.453  1.00 61.29      3QIP C
ATOM    122  O   ASP A  17      38.683  28.045  44.573  1.00 55.86      3QIP O
ATOM    123  CB  ASP A  17      41.921  28.659  45.492  1.00 64.35      3QIP C
ATOM    124  CG  ASP A  17      42.899  27.483  45.424  1.00 61.79      3QIP C
ATOM    125  OD1 ASP A  17      43.029  26.865  44.341  1.00 57.66      3QIP O
ATOM    126  OD2 ASP A  17      43.551  27.193  46.452  1.00 61.23      3QIP O
ATOM    127  N   GLY A  18      40.239  26.405  44.461  1.00 55.91      3QIP N
ATOM    128  CA  GLY A  18      39.299  25.308  44.608  1.00 55.34      3QIP C
ATOM    129  C   GLY A  18      38.612  25.299  45.960  1.00 54.85      3QIP C
ATOM    130  O   GLY A  18      39.055  25.964  46.895  1.00 55.05      3QIP O
ATOM    131  N   PRO A  19      37.523  24.532  46.085  1.00 50.71      3QIP N
ATOM    132  CA  PRO A  19      36.810  24.555  47.362  1.00 51.28      3QIP C
ATOM    133  C   PRO A  19      37.590  23.788  48.430  1.00 51.23      3QIP C
ATOM    134  O   PRO A  19      38.460  22.974  48.098  1.00 49.48      3QIP O
ATOM    135  CB  PRO A  19      35.488  23.872  47.033  1.00 43.91      3QIP C
ATOM    136  CG  PRO A  19      35.836  22.921  45.929  1.00 47.14      3QIP C
ATOM    137  CD  PRO A  19      36.964  23.548  45.144  1.00 49.50      3QIP C
ATOM    138  N   LYS A  20      37.289  24.089  49.693  1.00 54.28      3QIP N
ATOM    139  CA  LYS A  20      37.943  23.486  50.852  1.00 53.34      3QIP C
ATOM    140  C   LYS A  20      36.928  23.375  51.983  1.00 54.32      3QIP C
ATOM    141  O   LYS A  20      37.100  23.952  53.053  1.00 56.90      3QIP O
ATOM    142  CB  LYS A  20      39.138  24.328  51.302  1.00 56.65      3QIP C
ATOM    143  CG  LYS A  20      40.362  24.182  50.418  1.00 56.01      3QIP C
ATOM    144  CD  LYS A  20      41.343  25.333  50.587  1.00 55.98      3QIP C
ATOM    145  CE  LYS A  20      42.624  25.056  49.805  1.00 56.27      3QIP C
ATOM    146  NZ  LYS A  20      43.388  26.287  49.462  1.00 68.58      3QIP N
ATOM    147  N   VAL A  21      35.851  22.648  51.725  1.00 48.53      3QIP N
ATOM    148  CA  VAL A  21      34.791  22.478  52.700  1.00 46.66      3QIP C
ATOM    149  C   VAL A  21      35.073  21.206  53.492  1.00 57.43      3QIP C
ATOM    150  O   VAL A  21      35.411  20.161  52.912  1.00 49.26      3QIP O
ATOM    151  CB  VAL A  21      33.447  22.345  51.995  1.00 48.74      3QIP C
ATOM    152  CG1 VAL A  21      32.290  22.337  52.997  1.00 47.60      3QIP C
ATOM    153  CG2 VAL A  21      33.289  23.472  50.985  1.00 54.73      3QIP C
ATOM    154  N   LYS A  22      34.945  21.303  54.814  1.00 55.68      3QIP N
ATOM    155  CA  LYS A  22      35.242  20.186  55.703  1.00 58.73      3QIP C
ATOM    156  C   LYS A  22      34.117  19.153  55.671  1.00 58.01      3QIP C
ATOM    157  O   LYS A  22      32.938  19.505  55.700  1.00 52.16      3QIP O
ATOM    158  CB  LYS A  22      35.477  20.683  57.139  1.00 62.44      3QIP C
ATOM    159  CG  LYS A  22      35.853  19.580  58.123  1.00 66.65      3QIP C
ATOM    160  CD  LYS A  22      36.132  20.134  59.518  1.00 75.08      3QIP C
ATOM    161  CE  LYS A  22      36.348  19.015  60.529  1.00 76.20      3QIP C
ATOM    162  NZ  LYS A  22      35.158  18.115  60.624  1.00 75.27      3QIP N
ATOM    163  N   GLN A  23      34.493  17.876  55.609  1.00 60.09      3QIP N
ATOM    164  CA  GLN A  23      33.512  16.799  55.569  1.00 53.41      3QIP C
ATOM    165  C   GLN A  23      32.816  16.669  56.924  1.00 57.04      3QIP C
ATOM    166  O   GLN A  23      33.477  16.600  57.964  1.00 60.39      3QIP O
ATOM    167  CB  GLN A  23      34.176  15.473  55.167  1.00 54.17      3QIP C
ATOM    168  CG  GLN A  23      33.239  14.264  55.207  1.00 46.43      3QIP C
ATOM    169  CD  GLN A  23      32.072  14.389  54.236  1.00 50.84      3QIP C
ATOM    170  OE1 GLN A  23      32.241  14.814  53.086  1.00 46.78      3QIP O
ATOM    171  NE2 GLN A  23      30.876  14.020  54.698  1.00 50.69      3QIP N
ATOM    172  N   TRP A  24      31.486  16.664  56.902  1.00 54.53      3QIP N
ATOM    173  CA  TRP A  24      30.692  16.402  58.100  1.00 63.20      3QIP C
ATOM    174  C   TRP A  24      30.823  14.925  58.503  1.00 64.02      3QIP C
ATOM    175  O   TRP A  24      30.856  14.045  57.641  1.00 54.31      3QIP O
ATOM    176  CB  TRP A  24      29.224  16.728  57.818  1.00 63.26      3QIP C
ATOM    177  CG  TRP A  24      28.296  16.617  59.010  1.00 74.85      3QIP C
ATOM    178  CD1 TRP A  24      27.301  15.688  59.200  1.00 76.14      3QIP C
ATOM    179  CD2 TRP A  24      28.262  17.479  60.163  1.00 81.15      3QIP C
ATOM    180  NE1 TRP A  24      26.656  15.919  60.399  1.00 72.95      3QIP N
ATOM    181  CE2 TRP A  24      27.228  17.008  61.010  1.00 81.59      3QIP C
ATOM    182  CE3 TRP A  24      29.008  18.601  60.565  1.00 80.66      3QIP C
ATOM    183  CZ2 TRP A  24      26.924  17.623  62.236  1.00 79.40      3QIP C
ATOM    184  CZ3 TRP A  24      28.702  19.210  61.782  1.00 77.69      3QIP C
ATOM    185  CH2 TRP A  24      27.670  18.719  62.600  1.00 77.70      3QIP C
ATOM    186  N   PRO A  25      30.891  14.648  59.817  1.00 65.59      3QIP N
ATOM    187  CA  PRO A  25      30.937  13.257  60.282  1.00 65.62      3QIP C
ATOM    188  C   PRO A  25      29.631  12.541  59.961  1.00 62.70      3QIP C
ATOM    189  O   PRO A  25      28.563  13.133  60.136  1.00 64.12      3QIP O
ATOM    190  CB  PRO A  25      31.102  13.395  61.802  1.00 65.32      3QIP C
ATOM    191  CG  PRO A  25      31.637  14.776  62.008  1.00 67.08      3QIP C
ATOM    192  CD  PRO A  25      30.983  15.601  60.934  1.00 69.71      3QIP C
ATOM    193  N   LEU A  26      29.723  11.289  59.508  1.00 55.04      3QIP N
ATOM    194  CA  LEU A  26      28.554  10.525  59.083  1.00 51.93      3QIP C
ATOM    195  C   LEU A  26      28.321   9.276  59.926  1.00 56.18      3QIP C
ATOM    196  O   LEU A  26      29.276   8.682  60.460  1.00 54.35      3QIP O
ATOM    197  CB  LEU A  26      28.718  10.097  57.631  1.00 53.58      3QIP C
ATOM    198  CG  LEU A  26      28.966  11.192  56.603  1.00 53.47      3QIP C
ATOM    199  CD1 LEU A  26      29.490  10.579  55.315  1.00 47.50      3QIP C
ATOM    200  CD2 LEU A  26      27.682  11.978  56.371  1.00 51.87      3QIP C
ATOM    201  N   THR A  27      27.055   8.862  60.019  1.00 45.01      3QIP N
ATOM    202  CA  THR A  27      26.715   7.607  60.687  1.00 51.16      3QIP C
ATOM    203  C   THR A  27      27.380   6.408  59.985  1.00 53.52      3QIP C
ATOM    204  O   THR A  27      27.763   6.487  58.810  1.00 50.72      3QIP O
ATOM    205  CB  THR A  27      25.213   7.367  60.685  1.00 53.51      3QIP C
ATOM    206  OG1 THR A  27      24.841   6.788  59.432  1.00 54.49      3QIP O
ATOM    207  CG2 THR A  27      24.474   8.676  60.876  1.00 51.30      3QIP C
ATOM    208  N   GLU A  28      27.501   5.298  60.704  1.00 53.37      3QIP N
ATOM    209  CA  GLU A  28      28.178   4.109  60.177  1.00 57.52      3QIP C
ATOM    210  C   GLU A  28      27.523   3.500  58.936  1.00 49.45      3QIP C
ATOM    211  O   GLU A  28      28.210   3.209  57.965  1.00 53.35      3QIP O
ATOM    212  CB  GLU A  28      28.370   3.054  61.274  1.00 57.19      3QIP C
ATOM    213  CG  GLU A  28      29.070   3.622  62.489  1.00 61.18      3QIP C
ATOM    214  CD  GLU A  28      29.527   2.563  63.460  1.00 72.57      3QIP C
ATOM    215  OE1 GLU A  28      29.901   2.942  64.590  1.00 76.50      3QIP O
ATOM    216  OE2 GLU A  28      29.527   1.364  63.096  1.00 73.68      3QIP O
ATOM    217  N   GLU A  29      26.209   3.310  58.950  1.00 50.32      3QIP N
ATOM    218  CA  GLU A  29      25.557   2.744  57.772  1.00 54.35      3QIP C
ATOM    219  C   GLU A  29      25.822   3.590  56.513  1.00 52.49      3QIP C
ATOM    220  O   GLU A  29      26.034   3.045  55.427  1.00 51.65      3QIP O
ATOM    221  CB  GLU A  29      24.054   2.505  57.998  1.00 48.18      3QIP C
ATOM    222  CG  GLU A  29      23.239   3.775  58.199  1.00 56.43      3QIP C
ATOM    223  CD  GLU A  29      21.740   3.526  58.146  1.00 64.92      3QIP C
ATOM    224  OE1 GLU A  29      20.971   4.512  58.179  1.00 69.23      3QIP O
ATOM    225  OE2 GLU A  29      21.325   2.348  58.060  1.00 60.24      3QIP O
ATOM    226  N   LYS A  30      25.844   4.914  56.654  1.00 52.27      3QIP N
ATOM    227  CA  LYS A  30      26.080   5.770  55.496  1.00 44.50      3QIP C
ATOM    228  C   LYS A  30      27.540   5.710  55.071  1.00 51.82      3QIP C
ATOM    229  O   LYS A  30      27.852   5.826  53.886  1.00 50.28      3QIP O
ATOM    230  CB  LYS A  30      25.657   7.217  55.762  1.00 55.50      3QIP C
ATOM    231  CG  LYS A  30      24.163   7.423  56.035  1.00 56.07      3QIP C
ATOM    232  CD  LYS A  30      23.819   8.903  55.910  1.00 58.82      3QIP C
ATOM    233  CE  LYS A  30      22.617   9.315  56.764  1.00 62.89      3QIP C
ATOM    234  NZ  LYS A  30      21.314   8.801  56.258  1.00 64.13      3QIP N
ATOM    235  N   ILE A  31      28.442   5.537  56.034  1.00 49.73      3QIP N
ATOM    236  CA  ILE A  31      29.842   5.333  55.688  1.00 51.39      3QIP C
ATOM    237  C   ILE A  31      30.011   4.017  54.902  1.00 50.19      3QIP C
ATOM    238  O   ILE A  31      30.731   3.955  53.898  1.00 49.33      3QIP O
ATOM    239  CB  ILE A  31      30.755   5.407  56.930  1.00 50.54      3QIP C
ATOM    240  CG1 ILE A  31      30.666   6.810  57.555  1.00 53.91      3QIP C
ATOM    241  CG2 ILE A  31      32.197   5.107  56.562  1.00 47.18      3QIP C
ATOM    242  CD1 ILE A  31      31.625   7.060  58.704  1.00 49.13      3QIP C
ATOM    243  N   LYS A  32      29.312   2.978  55.339  1.00 51.72      3QIP N
ATOM    244  CA  LYS A  32      29.341   1.690  54.643  1.00 50.51      3QIP C
ATOM    245  C   LYS A  32      28.851   1.818  53.188  1.00 49.18      3QIP C
ATOM    246  O   LYS A  32      29.586   1.501  52.249  1.00 50.48      3QIP O
ATOM    247  CB  LYS A  32      28.521   0.645  55.418  1.00 48.40      3QIP C
ATOM    248  CG  LYS A  32      28.561  -0.759  54.817  1.00 50.34      3QIP C
ATOM    249  CD  LYS A  32      27.957  -1.795  55.764  1.00 54.22      3QIP C
ATOM    250  CE  LYS A  32      27.987  -3.194  55.155  1.00 55.57      3QIP C
ATOM    251  NZ  LYS A  32      27.465  -4.224  56.096  1.00 58.02      3QIP N
ATOM    252  N   ALA A  33      27.615   2.280  53.014  1.00 45.69      3QIP N
ATOM    253  CA  ALA A  33      27.061   2.598  51.693  1.00 48.71      3QIP C
ATOM    254  C   ALA A  33      28.047   3.328  50.780  1.00 50.33      3QIP C
ATOM    255  O   ALA A  33      28.193   2.978  49.607  1.00 47.68      3QIP O
ATOM    256  CB  ALA A  33      25.789   3.425  51.841  1.00 50.75      3QIP C
ATOM    257  N   LEU A  34      28.721   4.347  51.306  1.00 45.11      3QIP N
ATOM    258  CA  LEU A  34      29.648   5.128  50.486  1.00 49.23      3QIP C
ATOM    259  C   LEU A  34      30.877   4.338  50.111  1.00 47.14      3QIP C
ATOM    260  O   LEU A  34      31.355   4.422  48.981  1.00 45.83      3QIP O
ATOM    261  CB  LEU A  34      30.099   6.410  51.199  1.00 49.14      3QIP C
ATOM    262  CG  LEU A  34      29.027   7.475  51.386  1.00 51.25      3QIP C
ATOM    263  CD1 LEU A  34      29.567   8.612  52.242  1.00 52.17      3QIP C
ATOM    264  CD2 LEU A  34      28.538   7.971  50.027  1.00 49.56      3QIP C
ATOM    265  N   VAL A  35      31.422   3.600  51.071  1.00 45.37      3QIP N
ATOM    266  CA  VAL A  35      32.599   2.795  50.779  1.00 48.27      3QIP C
ATOM    267  C   VAL A  35      32.265   1.821  49.659  1.00 46.99      3QIP C
ATOM    268  O   VAL A  35      33.065   1.601  48.748  1.00 47.44      3QIP O
ATOM    269  CB  VAL A  35      33.089   2.030  52.020  1.00 47.01      3QIP C
ATOM    270  CG1 VAL A  35      34.041   0.924  51.618  1.00 47.07      3QIP C
ATOM    271  CG2 VAL A  35      33.752   2.994  52.998  1.00 46.38      3QIP C
ATOM    272  N   GLU A  36      31.066   1.258  49.726  1.00 42.00      3QIP N
ATOM    273  CA  GLU A  36      30.657   0.255  48.755  1.00 50.39      3QIP C
ATOM    274  C   GLU A  36      30.405   0.866  47.377  1.00 52.98      3QIP C
ATOM    275  O   GLU A  36      30.844   0.322  46.362  1.00 47.98      3QIP O
ATOM    276  CB  GLU A  36      29.437  -0.504  49.269  1.00 50.67      3QIP C
ATOM    277  CG  GLU A  36      29.745  -1.269  50.554  1.00 57.66      3QIP C
ATOM    278  CD  GLU A  36      28.551  -2.029  51.090  1.00 64.52      3QIP C
ATOM    279  OE1 GLU A  36      28.749  -2.873  51.995  1.00 62.75      3QIP O
ATOM    280  OE2 GLU A  36      27.419  -1.782  50.609  1.00 67.68      3QIP O
ATOM    281  N   ILE A  37      29.715   2.004  47.347  1.00 50.05      3QIP N
ATOM    282  CA  ILE A  37      29.483   2.717  46.097  1.00 43.87      3QIP C
ATOM    283  C   ILE A  37      30.781   3.175  45.459  1.00 46.27      3QIP C
ATOM    284  O   ILE A  37      30.998   2.992  44.259  1.00 45.91      3QIP O
ATOM    285  CB  ILE A  37      28.567   3.925  46.316  1.00 52.25      3QIP C
ATOM    286  CG1 ILE A  37      27.138   3.439  46.582  1.00 53.31      3QIP C
ATOM    287  CG2 ILE A  37      28.637   4.877  45.120  1.00 50.26      3QIP C
ATOM    288  CD1 ILE A  37      26.164   4.538  46.909  1.00 57.11      3QIP C
ATOM    289  N   CYS A  38      31.655   3.770  46.257  1.00 44.54      3QIP N
ATOM    290  CA  CYS A  38      32.888   4.307  45.717  1.00 44.22      3QIP C
ATOM    291  C   CYS A  38      33.813   3.190  45.238  1.00 47.10      3QIP C
ATOM    292  O   CYS A  38      34.478   3.327  44.204  1.00 45.96      3QIP O
ATOM    293  CB  CYS A  38      33.568   5.244  46.726  1.00 44.80      3QIP C
ATOM    294  SG  CYS A  38      32.610   6.789  47.010  1.00 46.67      3QIP S
ATOM    295  N   THR A  39      33.843   2.078  45.974  1.00 48.33      3QIP N
ATOM    296  CA  THR A  39      34.618   0.914  45.551  1.00 45.93      3QIP C
ATOM    297  C   THR A  39      34.257   0.480  44.129  1.00 42.52      3QIP C
ATOM    298  O   THR A  39      35.128   0.242  43.301  1.00 48.28      3QIP O
ATOM    299  CB  THR A  39      34.456  -0.269  46.525  1.00 51.54      3QIP C
ATOM    300  OG1 THR A  39      35.082   0.064  47.770  1.00 51.91      3QIP O
ATOM    301  CG2 THR A  39      35.126  -1.529  45.955  1.00 53.02      3QIP C
ATOM    302  N   GLU A  40      32.971   0.397  43.837  1.00 42.84      3QIP N
ATOM    303  CA  GLU A  40      32.539   0.076  42.485  1.00 49.60      3QIP C
ATOM    304  C   GLU A  40      32.924   1.186  41.489  1.00 51.72      3QIP C
ATOM    305  O   GLU A  40      33.526   0.918  40.448  1.00 47.76      3QIP O
ATOM    306  CB  GLU A  40      31.035  -0.165  42.459  1.00 49.91      3QIP C
ATOM    307  CG  GLU A  40      30.534  -0.765  41.160  1.00 60.74      3QIP C
ATOM    308  CD  GLU A  40      29.046  -1.097  41.197  1.00 70.43      3QIP C
ATOM    309  OE1 GLU A  40      28.236  -0.235  40.785  1.00 73.88      3QIP O
ATOM    310  OE2 GLU A  40      28.688  -2.219  41.629  1.00 74.73      3QIP O
ATOM    311  N   MET A  41      32.582   2.432  41.809  1.00 48.95      3QIP N
ATOM    312  CA  MET A  41      32.902   3.548  40.924  1.00 47.36      3QIP C
ATOM    313  C   MET A  41      34.393   3.553  40.638  1.00 47.95      3QIP C
ATOM    314  O   MET A  41      34.825   3.816  39.512  1.00 43.36      3QIP O
ATOM    315  CB  MET A  41      32.480   4.886  41.540  1.00 41.56      3QIP C
ATOM    316  CG  MET A  41      30.970   5.046  41.706  1.00 43.42      3QIP C
ATOM    317  SD  MET A  41      30.537   6.641  42.427  1.00 50.17      3QIP S
ATOM    318  CE  MET A  41      31.377   7.738  41.282  1.00 43.55      3QIP C
ATOM    319  N   GLU A  42      35.182   3.252  41.665  1.00 44.53      3QIP N
ATOM    320  CA  GLU A  42      36.629   3.249  41.509  1.00 47.67      3QIP C
ATOM    321  C   GLU A  42      37.074   2.187  40.506  1.00 48.37      3QIP C
ATOM    322  O   GLU A  42      37.914   2.451  39.651  1.00 51.95      3QIP O
ATOM    323  CB  GLU A  42      37.328   3.047  42.851  1.00 51.45      3QIP C
ATOM    324  CG  GLU A  42      38.824   2.988  42.720  1.00 54.50      3QIP C
ATOM    325  CD  GLU A  42      39.521   2.606  44.010  1.00 65.29      3QIP C
ATOM    326  OE1 GLU A  42      38.828   2.340  45.022  1.00 63.23      3QIP O
ATOM    327  OE2 GLU A  42      40.772   2.577  44.005  1.00 65.58      3QIP O
ATOM    328  N   LYS A  43      36.485   1.000  40.595  1.00 48.61      3QIP N
ATOM    329  CA  LYS A  43      36.850  -0.107  39.713  1.00 55.70      3QIP C
ATOM    330  C   LYS A  43      36.491   0.175  38.254  1.00 55.14      3QIP C
ATOM    331  O   LYS A  43      37.165  -0.300  37.337  1.00 51.51      3QIP O
ATOM    332  CB  LYS A  43      36.202  -1.417  40.180  1.00 55.45      3QIP C
ATOM    333  CG  LYS A  43      36.705  -1.937  41.541  1.00 60.52      3QIP C
ATOM    334  CD  LYS A  43      38.236  -2.049  41.596  1.00 64.80      3QIP C
ATOM    335  CE  LYS A  43      38.885  -0.838  42.291  1.00 65.05      3QIP C
ATOM    336  NZ  LYS A  43      40.387  -0.883  42.283  1.00 63.11      3QIP N
ATOM    337  N   GLU A  44      35.438   0.962  38.049  1.00 50.72      3QIP N
ATOM    338  CA  GLU A  44      35.006   1.347  36.705  1.00 49.58      3QIP C
ATOM    339  C   GLU A  44      35.761   2.566  36.176  1.00 48.11      3QIP C
ATOM    340  O   GLU A  44      35.626   2.943  35.013  1.00 47.89      3QIP O
ATOM    341  CB  GLU A  44      33.505   1.606  36.707  1.00 50.89      3QIP C
ATOM    342  CG  GLU A  44      32.738   0.485  37.375  1.00 47.28      3QIP C
ATOM    343  CD  GLU A  44      31.245   0.652  37.252  1.00 59.92      3QIP C
ATOM    344  OE1 GLU A  44      30.799   1.768  36.899  1.00 65.43      3QIP O
ATOM    345  OE2 GLU A  44      30.516  -0.328  37.507  1.00 60.79      3QIP O
ATOM    346  N   GLY A  45      36.573   3.166  37.035  1.00 43.87      3QIP N
ATOM    347  CA  GLY A  45      37.399   4.289  36.639  1.00 50.27      3QIP C
ATOM    348  C   GLY A  45      36.750   5.654  36.776  1.00 46.96      3QIP C
ATOM    349  O   GLY A  45      37.368   6.658  36.415  1.00 47.04      3QIP O
ATOM    350  N   LYS A  46      35.526   5.685  37.302  1.00 44.44      3QIP N
ATOM    351  CA  LYS A  46      34.771   6.929  37.493  1.00 44.55      3QIP C
ATOM    352  C   LYS A  46      35.442   7.863  38.498  1.00 49.21      3QIP C
ATOM    353  O   LYS A  46      35.349   9.096  38.380  1.00 42.83      3QIP O
ATOM    354  CB  LYS A  46      33.342   6.644  37.977  1.00 43.90      3QIP C
ATOM    355  CG  LYS A  46      32.606   5.486  37.291  1.00 41.65      3QIP C
ATOM    356  CD  LYS A  46      32.590   5.599  35.772  1.00 39.36      3QIP C
ATOM    357  CE  LYS A  46      31.547   4.661  35.168  1.00 38.94      3QIP C
ATOM    358  NZ  LYS A  46      31.507   4.828  33.698  1.00 37.87      3QIP N
ATOM    359  N   ILE A  47      36.089   7.281  39.504  1.00 41.82      3QIP N
ATOM    360  CA  ILE A  47      36.836   8.068  40.476  1.00 40.14      3QIP C
ATOM    361  C   ILE A  47      38.186   7.427  40.713  1.00 48.91      3QIP C
ATOM    362  O   ILE A  47      38.382   6.250  40.413  1.00 46.91      3QIP O
ATOM    363  CB  ILE A  47      36.115   8.200  41.829  1.00 42.37      3QIP C
ATOM    364  CG1 ILE A  47      35.811   6.825  42.422  1.00 43.72      3QIP C
ATOM    365  CG2 ILE A  47      34.854   9.055  41.702  1.00 41.55      3QIP C
ATOM    366  CD1 ILE A  47      35.060   6.885  43.732  1.00 38.99      3QIP C
ATOM    367  N   SER A  48      39.117   8.203  41.252  1.00 46.98      3QIP N
ATOM    368  CA  SER A  48      40.434   7.678  41.591  1.00 48.53      3QIP C
ATOM    369  C   SER A  48      40.805   8.095  42.998  1.00 51.84      3QIP C
ATOM    370  O   SER A  48      40.465   9.195  43.435  1.00 46.34      3QIP O
ATOM    371  CB  SER A  48      41.497   8.188  40.617  1.00 48.47      3QIP C
ATOM    372  OG  SER A  48      41.473   7.453  39.404  1.00 51.32      3QIP O
ATOM    373  N   LYS A  49      41.498   7.209  43.711  1.00 53.95      3QIP N
ATOM    374  CA  LYS A  49      41.996   7.541  45.040  1.00 55.36      3QIP C
ATOM    375  C   LYS A  49      43.108   8.573  44.916  1.00 50.80      3QIP C
ATOM    376  O   LYS A  49      43.893   8.551  43.966  1.00 53.18      3QIP O
ATOM    377  CB  LYS A  49      42.496   6.284  45.755  1.00 55.58      3QIP C
ATOM    378  CG  LYS A  49      41.469   5.169  45.792  1.00 58.26      3QIP C
ATOM    379  CD  LYS A  49      40.956   4.918  47.197  1.00 60.96      3QIP C
ATOM    380  CE  LYS A  49      42.099   4.545  48.124  1.00 64.37      3QIP C
ATOM    381  NZ  LYS A  49      42.935   3.464  47.529  1.00 70.46      3QIP N
ATOM    382  N   ILE A  50      43.165   9.499  45.861  1.00 49.08      3QIP N
ATOM    383  CA  ILE A  50      44.198  10.520  45.818  1.00 54.96      3QIP C
ATOM    384  C   ILE A  50      44.978  10.555  47.125  1.00 60.58      3QIP C
ATOM    385  O   ILE A  50      44.645   9.849  48.074  1.00 57.30      3QIP O
ATOM    386  CB  ILE A  50      43.619  11.928  45.524  1.00 54.05      3QIP C
ATOM    387  CG1 ILE A  50      42.600  12.330  46.588  1.00 52.96      3QIP C
ATOM    388  CG2 ILE A  50      43.003  11.969  44.135  1.00 53.63      3QIP C
ATOM    389  CD1 ILE A  50      41.997  13.721  46.381  1.00 50.43      3QIP C
ATOM    390  N   GLY A  51      46.015  11.386  47.164  1.00 70.10      3QIP N
ATOM    391  CA  GLY A  51      46.857  11.503  48.339  1.00 74.52      3QIP C
ATOM    392  C   GLY A  51      46.395  12.593  49.288  1.00 73.65      3QIP C
ATOM    393  O   GLY A  51      45.359  13.223  49.068  1.00 66.41      3QIP O
ATOM    394  N   PRO A  52      47.170  12.820  50.359  1.00 74.94      3QIP N
ATOM    395  CA  PRO A  52      46.877  13.847  51.365  1.00 71.93      3QIP C
ATOM    396  C   PRO A  52      47.261  15.235  50.870  1.00 68.21      3QIP C
ATOM    397  O   PRO A  52      46.744  16.235  51.378  1.00 65.40      3QIP O
ATOM    398  CB  PRO A  52      47.776  13.452  52.546  1.00 75.43      3QIP C
ATOM    399  CG  PRO A  52      48.307  12.071  52.215  1.00 75.46      3QIP C
ATOM    400  CD  PRO A  52      48.340  12.009  50.730  1.00 74.72      3QIP C
ATOM    401  N   GLU A  53      48.152  15.288  49.881  1.00 62.61      3QIP N
ATOM    402  CA  GLU A  53      48.667  16.562  49.382  1.00 69.56      3QIP C
ATOM    403  C   GLU A  53      47.582  17.434  48.741  1.00 64.46      3QIP C
ATOM    404  O   GLU A  53      47.570  18.647  48.935  1.00 65.09      3QIP O
ATOM    405  CB  GLU A  53      49.832  16.350  48.405  1.00 71.53      3QIP C
ATOM    406  CG  GLU A  53      49.468  15.616  47.119  1.00 68.79      3QIP C
ATOM    407  CD  GLU A  53      49.500  14.106  47.270  1.00 77.64      3QIP C
ATOM    408  OE1 GLU A  53      50.062  13.434  46.377  1.00 79.48      3QIP O
ATOM    409  OE2 GLU A  53      48.966  13.588  48.276  1.00 75.66      3QIP O
ATOM    410  N   ASN A  54      46.688  16.812  47.973  1.00 62.13      3QIP N
ATOM    411  CA  ASN A  54      45.535  17.512  47.412  1.00 57.94      3QIP C
ATOM    412  C   ASN A  54      44.780  18.232  48.527  1.00 53.45      3QIP C
ATOM    413  O   ASN A  54      44.140  17.600  49.364  1.00 55.50      3QIP O
ATOM    414  CB  ASN A  54      44.629  16.523  46.660  1.00 54.85      3QIP C
ATOM    415  CG  ASN A  54      43.416  17.197  46.000  1.00 54.84      3QIP C
ATOM    416  OD1 ASN A  54      42.665  17.943  46.639  1.00 50.26      3QIP O
ATOM    417  ND2 ASN A  54      43.213  16.908  44.714  1.00 50.58      3QIP N
ATOM    418  N   PRO A  55      44.856  19.568  48.541  1.00 57.33      3QIP N
ATOM    419  CA  PRO A  55      44.304  20.404  49.616  1.00 57.33      3QIP C
ATOM    420  C   PRO A  55      42.798  20.616  49.561  1.00 52.99      3QIP C
ATOM    421  O   PRO A  55      42.253  21.190  50.505  1.00 54.69      3QIP O
ATOM    422  CB  PRO A  55      44.994  21.751  49.385  1.00 56.60      3QIP C
ATOM    423  CG  PRO A  55      45.192  21.793  47.910  1.00 59.18      3QIP C
ATOM    424  CD  PRO A  55      45.524  20.376  47.504  1.00 55.75      3QIP C
ATOM    425  N   TYR A  56      42.134  20.186  48.493  1.00 54.94      3QIP N
ATOM    426  CA  TYR A  56      40.709  20.499  48.334  1.00 52.47      3QIP C
ATOM    427  C   TYR A  56      39.764  19.419  48.846  1.00 53.58      3QIP C
ATOM    428  O   TYR A  56      40.107  18.235  48.876  1.00 48.60      3QIP O
ATOM    429  CB  TYR A  56      40.374  20.820  46.874  1.00 51.34      3QIP C
ATOM    430  CG  TYR A  56      41.363  21.745  46.240  1.00 48.93      3QIP C
ATOM    431  CD1 TYR A  56      41.424  23.081  46.599  1.00 53.56      3QIP C
ATOM    432  CD2 TYR A  56      42.247  21.278  45.284  1.00 52.15      3QIP C
ATOM    433  CE1 TYR A  56      42.341  23.923  46.023  1.00 49.93      3QIP C
ATOM    434  CE2 TYR A  56      43.159  22.106  44.698  1.00 53.67      3QIP C
ATOM    435  CZ  TYR A  56      43.210  23.430  45.072  1.00 58.48      3QIP C
ATOM    436  OH  TYR A  56      44.152  24.247  44.479  1.00 59.03      3QIP O
ATOM    437  N   ASN A  57      38.566  19.845  49.239  1.00 48.40      3QIP N
ATOM    438  CA  ASN A  57      37.512  18.916  49.611  1.00 48.17      3QIP C
ATOM    439  C   ASN A  57      36.091  19.441  49.347  1.00 45.94      3QIP C
ATOM    440  O   ASN A  57      35.857  20.646  49.347  1.00 49.61      3QIP O
ATOM    441  CB  ASN A  57      37.639  18.508  51.074  1.00 48.81      3QIP C
ATOM    442  CG  ASN A  57      36.827  17.275  51.386  1.00 46.51      3QIP C
ATOM    443  OD1 ASN A  57      37.072  16.230  50.804  1.00 49.89      3QIP O
ATOM    444  ND2 ASN A  57      35.839  17.392  52.275  1.00 46.71      3QIP N
ATOM    445  N   THR A  58      35.155  18.524  49.125  1.00 45.59      3QIP N
ATOM    446  CA  THR A  58      33.736  18.850  48.977  1.00 42.43      3QIP C
ATOM    447  C   THR A  58      32.955  17.788  49.730  1.00 47.32      3QIP C
ATOM    448  O   THR A  58      33.264  16.607  49.618  1.00 45.06      3QIP O
ATOM    449  CB  THR A  58      33.296  18.800  47.492  1.00 47.68      3QIP C
ATOM    450  OG1 THR A  58      33.930  19.849  46.755  1.00 43.56      3QIP O
ATOM    451  CG2 THR A  58      31.784  18.936  47.360  1.00 48.07      3QIP C
ATOM    452  N   PRO A  59      31.929  18.193  50.488  1.00 49.12      3QIP N
ATOM    453  CA  PRO A  59      31.172  17.227  51.293  1.00 42.94      3QIP C
ATOM    454  C   PRO A  59      30.439  16.184  50.464  1.00 53.42      3QIP C
ATOM    455  O   PRO A  59      29.905  16.506  49.403  1.00 51.73      3QIP O
ATOM    456  CB  PRO A  59      30.151  18.103  52.029  1.00 46.34      3QIP C
ATOM    457  CG  PRO A  59      30.035  19.340  51.192  1.00 52.37      3QIP C
ATOM    458  CD  PRO A  59      31.420  19.565  50.645  1.00 48.50      3QIP C
ATOM    459  N   VAL A  60      30.412  14.945  50.952  1.00 51.98      3QIP N
ATOM    460  CA  VAL A  60      29.577  13.904  50.352  1.00 52.92      3QIP C
ATOM    461  C   VAL A  60      28.580  13.368  51.370  1.00 54.60      3QIP C
ATOM    462  O   VAL A  60      28.820  13.432  52.574  1.00 56.14      3QIP O
ATOM    463  CB  VAL A  60      30.419  12.742  49.764  1.00 55.82      3QIP C
ATOM    464  CG1 VAL A  60      31.491  12.275  50.754  1.00 45.35      3QIP C
ATOM    465  CG2 VAL A  60      29.516  11.583  49.356  1.00 57.45      3QIP C
ATOM    466  N   PHE A  61      27.448  12.869  50.875  1.00 57.70      3QIP N
ATOM    467  CA  PHE A  61      26.390  12.296  51.702  1.00 53.76      3QIP C
ATOM    468  C   PHE A  61      25.805  11.059  51.012  1.00 58.78      3QIP C
ATOM    469  O   PHE A  61      26.082  10.804  49.840  1.00 57.96      3QIP O
ATOM    470  CB  PHE A  61      25.278  13.316  51.951  1.00 58.69      3QIP C
ATOM    471  CG  PHE A  61      25.720  14.518  52.739  1.00 67.55      3QIP C
ATOM    472  CD1 PHE A  61      25.915  14.430  54.116  1.00 70.35      3QIP C
ATOM    473  CD2 PHE A  61      25.936  15.743  52.110  1.00 68.69      3QIP C
ATOM    474  CE1 PHE A  61      26.329  15.546  54.858  1.00 69.60      3QIP C
ATOM    475  CE2 PHE A  61      26.348  16.865  52.843  1.00 66.38      3QIP C
ATOM    476  CZ  PHE A  61      26.544  16.764  54.218  1.00 69.22      3QIP C
ATOM    477  N   ALA A  62      25.006  10.293  51.747  1.00 59.70      3QIP N
ATOM    478  CA  ALA A  62      24.372   9.088  51.219  1.00 62.89      3QIP C
ATOM    479  C   ALA A  62      22.952   9.049  51.724  1.00 64.32      3QIP C
ATOM    480  O   ALA A  62      22.695   9.370  52.880  1.00 66.72      3QIP O
ATOM    481  CB  ALA A  62      25.113   7.848  51.673  1.00 58.86      3QIP C
ATOM    482  N   ILE A  63      22.026   8.656  50.861  1.00 68.18      3QIP N
ATOM    483  CA  ILE A  63      20.620   8.646  51.236  1.00 70.34      3QIP C
ATOM    484  C   ILE A  63      19.897   7.415  50.700  1.00 75.89      3QIP C
ATOM    485  O   ILE A  63      19.975   7.099  49.513  1.00 74.25      3QIP O
ATOM    486  CB  ILE A  63      19.904   9.930  50.772  1.00 75.74      3QIP C
ATOM    487  CG1 ILE A  63      18.385   9.739  50.822  1.00 79.51      3QIP C
ATOM    488  CG2 ILE A  63      20.358  10.327  49.370  1.00 68.31      3QIP C
ATOM    489  CD1 ILE A  63      17.601  10.979  50.429  1.00 81.46      3QIP C
ATOM    490  N   LYS A  64      19.202   6.725  51.597  1.00 79.63      3QIP N
ATOM    491  CA  LYS A  64      18.475   5.509  51.264  1.00 80.76      3QIP C
ATOM    492  C   LYS A  64      17.303   5.835  50.350  1.00 83.15      3QIP C
ATOM    493  O   LYS A  64      16.436   6.627  50.706  1.00 85.61      3QIP O
ATOM    494  CB  LYS A  64      17.979   4.835  52.546  1.00 78.90      3QIP C
ATOM    495  CG  LYS A  64      18.381   3.375  52.701  1.00 82.63      3QIP C
ATOM    496  CD  LYS A  64      17.406   2.446  52.003  1.00 85.82      3QIP C
ATOM    497  CE  LYS A  64      17.353   1.092  52.693  1.00 84.56      3QIP C
ATOM    498  NZ  LYS A  64      18.649   0.369  52.607  1.00 85.91      3QIP N
ATOM    499  N   LYS A  65      17.288   5.208  49.176  1.00 88.65      3QIP N
ATOM    500  CA  LYS A  65      16.290   5.466  48.134  1.00 94.44      3QIP C
ATOM    501  C   LYS A  65      14.841   5.414  48.628  1.00 93.42      3QIP C
ATOM    502  O   LYS A  65      14.529   4.762  49.625  1.00 93.66      3QIP O
ATOM    503  CB  LYS A  65      16.489   4.488  46.968  1.00 94.07      3QIP C
ATOM    504  CG  LYS A  65      15.648   4.789  45.735  1.00 98.94      3QIP C
ATOM    505  CD  LYS A  65      16.258   4.146  44.493  1.00 98.64      3QIP C
ATOM    506  CE  LYS A  65      17.678   4.660  44.251  1.00 99.84      3QIP C
ATOM    507  NZ  LYS A  65      18.343   3.998  43.089  1.00 98.62      3QIP N
ATOM    508  N   SER A  68      12.232   2.098  48.823  1.00 93.60      3QIP N
ATOM    509  CA  SER A  68      13.260   1.204  48.289  1.00 99.82      3QIP C
ATOM    510  C   SER A  68      14.321   0.848  49.335  1.00 98.22      3QIP C
ATOM    511  O   SER A  68      14.353   1.423  50.427  1.00 99.57      3QIP O
ATOM    512  CB  SER A  68      13.918   1.825  47.051  1.00 98.84      3QIP C
ATOM    513  OG  SER A  68      15.153   1.194  46.745  1.00 98.90      3QIP O
ATOM    514  N   THR A  69      15.185  -0.105  48.996  1.00 94.03      3QIP N
ATOM    515  CA  THR A  69      16.273  -0.507  49.885  1.00 94.50      3QIP C
ATOM    516  C   THR A  69      17.640  -0.328  49.232  1.00 91.96      3QIP C
ATOM    517  O   THR A  69      18.507  -1.196  49.337  1.00 92.73      3QIP O
ATOM    518  CB  THR A  69      16.119  -1.970  50.361  1.00 95.59      3QIP C
ATOM    519  OG1 THR A  69      15.715  -2.796  49.261  1.00 94.88      3QIP O
ATOM    520  CG2 THR A  69      15.077  -2.064  51.465  1.00 95.36      3QIP C
ATOM    521  N   LYS A  70      17.829   0.804  48.560  1.00 92.11      3QIP N
ATOM    522  CA  LYS A  70      19.103   1.104  47.920  1.00 87.81      3QIP C
ATOM    523  C   LYS A  70      19.642   2.464  48.348  1.00 85.62      3QIP C
ATOM    524  O   LYS A  70      18.879   3.396  48.587  1.00 83.74      3QIP O
ATOM    525  CB  LYS A  70      18.970   1.060  46.396  1.00 89.17      3QIP C
ATOM    526  CG  LYS A  70      20.118   0.334  45.705  1.00 90.41      3QIP C
ATOM    527  CD  LYS A  70      21.484   0.832  46.184  1.00 91.19      3QIP C
ATOM    528  CE  LYS A  70      22.519  -0.293  46.183  1.00 89.46      3QIP C
ATOM    529  NZ  LYS A  70      23.913   0.180  46.450  1.00 79.06      3QIP N
ATOM    530  N   TRP A  71      20.966   2.564  48.430  1.00 80.01      3QIP N
ATOM    531  CA  TRP A  71      21.635   3.804  48.799  1.00 77.08      3QIP C
ATOM    532  C   TRP A  71      22.125   4.579  47.579  1.00 74.93      3QIP C
ATOM    533  O   TRP A  71      22.576   3.992  46.594  1.00 68.46      3QIP O
ATOM    534  CB  TRP A  71      22.825   3.508  49.709  1.00 73.71      3QIP C
ATOM    535  CG  TRP A  71      22.460   3.082  51.092  1.00 73.08      3QIP C
ATOM    536  CD1 TRP A  71      22.412   1.806  51.573  1.00 74.07      3QIP C
ATOM    537  CD2 TRP A  71      22.107   3.938  52.186  1.00 73.05      3QIP C
ATOM    538  NE1 TRP A  71      22.047   1.815  52.900  1.00 74.48      3QIP N
ATOM    539  CE2 TRP A  71      21.853   3.112  53.298  1.00 72.70      3QIP C
ATOM    540  CE3 TRP A  71      21.981   5.321  52.333  1.00 70.61      3QIP C
ATOM    541  CZ2 TRP A  71      21.475   3.625  54.536  1.00 70.90      3QIP C
ATOM    542  CZ3 TRP A  71      21.606   5.827  53.565  1.00 69.66      3QIP C
ATOM    543  CH2 TRP A  71      21.360   4.983  54.649  1.00 62.67      3QIP C
ATOM    544  N   ARG A  72      22.043   5.904  47.658  1.00 71.60      3QIP N
ATOM    545  CA  ARG A  72      22.568   6.769  46.610  1.00 66.86      3QIP C
ATOM    546  C   ARG A  72      23.621   7.742  47.154  1.00 64.18      3QIP C
ATOM    547  O   ARG A  72      23.481   8.279  48.253  1.00 60.21      3QIP O
ATOM    548  CB  ARG A  72      21.433   7.530  45.918  1.00 74.07      3QIP C
ATOM    549  CG  ARG A  72      20.622   6.689  44.935  1.00 84.55      3QIP C
ATOM    550  CD  ARG A  72      19.705   7.560  44.077  1.00 93.31      3QIP C
ATOM    551  NE  ARG A  72      19.565   7.030  42.722  1.00 98.84      3QIP N
ATOM    552  CZ  ARG A  72      20.384   7.328  41.715  1.00100.48      3QIP C
ATOM    553  NH1 ARG A  72      21.403   8.155  41.909  1.00 96.71      3QIP N
ATOM    554  NH2 ARG A  72      20.187   6.801  40.513  1.00101.97      3QIP N
ATOM    555  N   LYS A  73      24.674   7.956  46.373  1.00 57.59      3QIP N
ATOM    556  CA  LYS A  73      25.745   8.877  46.739  1.00 56.70      3QIP C
ATOM    557  C   LYS A  73      25.474  10.311  46.268  1.00 59.13      3QIP C
ATOM    558  O   LYS A  73      25.306  10.549  45.067  1.00 55.59      3QIP O
ATOM    559  CB  LYS A  73      27.064   8.392  46.153  1.00 50.25      3QIP C
ATOM    560  CG  LYS A  73      28.118   9.475  46.043  1.00 53.35      3QIP C
ATOM    561  CD  LYS A  73      29.413   9.037  46.678  1.00 50.65      3QIP C
ATOM    562  CE  LYS A  73      30.595   9.553  45.892  1.00 53.46      3QIP C
ATOM    563  NZ  LYS A  73      30.428   9.216  44.456  1.00 56.42      3QIP N
ATOM    564  N   LEU A  74      25.443  11.253  47.215  1.00 54.72      3QIP N
ATOM    565  CA  LEU A  74      25.178  12.666  46.921  1.00 55.25      3QIP C
ATOM    566  C   LEU A  74      26.384  13.560  47.200  1.00 56.44      3QIP C
ATOM    567  O   LEU A  74      26.951  13.538  48.290  1.00 55.02      3QIP O
ATOM    568  CB  LEU A  74      24.005  13.185  47.749  1.00 58.15      3QIP C
ATOM    569  CG  LEU A  74      22.639  12.513  47.626  1.00 62.52      3QIP C
ATOM    570  CD1 LEU A  74      21.551  13.542  47.932  1.00 63.17      3QIP C
ATOM    571  CD2 LEU A  74      22.440  11.920  46.245  1.00 64.80      3QIP C
ATOM    572  N   VAL A  75      26.767  14.364  46.223  1.00 50.94      3QIP N
ATOM    573  CA  VAL A  75      27.855  15.301  46.434  1.00 49.86      3QIP C
ATOM    574  C   VAL A  75      27.335  16.740  46.443  1.00 56.30      3QIP C
ATOM    575  O   VAL A  75      26.680  17.187  45.498  1.00 59.64      3QIP O
ATOM    576  CB  VAL A  75      28.939  15.134  45.377  1.00 51.38      3QIP C
ATOM    577  CG1 VAL A  75      30.166  15.927  45.768  1.00 49.32      3QIP C
ATOM    578  CG2 VAL A  75      29.295  13.664  45.231  1.00 50.51      3QIP C
ATOM    579  N   ASP A  76      27.595  17.456  47.530  1.00 51.96      3QIP N
ATOM    580  CA  ASP A  76      27.167  18.846  47.629  1.00 50.82      3QIP C
ATOM    581  C   ASP A  76      28.199  19.741  46.952  1.00 48.18      3QIP C
ATOM    582  O   ASP A  76      29.169  20.156  47.583  1.00 52.77      3QIP O
ATOM    583  CB  ASP A  76      27.004  19.234  49.096  1.00 49.78      3QIP C
ATOM    584  CG  ASP A  76      26.721  20.712  49.285  1.00 55.17      3QIP C
ATOM    585  OD1 ASP A  76      26.007  21.314  48.446  1.00 56.40      3QIP O
ATOM    586  OD2 ASP A  76      27.211  21.266  50.289  1.00 56.65      3QIP O
ATOM    587  N   PHE A  77      27.995  20.038  45.672  1.00 46.72      3QIP N
ATOM    588  CA  PHE A  77      28.971  20.833  44.917  1.00 50.92      3QIP C
ATOM    589  C   PHE A  77      28.722  22.355  44.912  1.00 45.57      3QIP C
ATOM    590  O   PHE A  77      29.121  23.038  43.970  1.00 48.79      3QIP O
ATOM    591  CB  PHE A  77      29.044  20.365  43.458  1.00 46.28      3QIP C
ATOM    592  CG  PHE A  77      29.829  19.093  43.241  1.00 45.73      3QIP C
ATOM    593  CD1 PHE A  77      31.197  19.057  43.451  1.00 47.37      3QIP C
ATOM    594  CD2 PHE A  77      29.200  17.955  42.750  1.00 47.14      3QIP C
ATOM    595  CE1 PHE A  77      31.927  17.897  43.227  1.00 43.35      3QIP C
ATOM    596  CE2 PHE A  77      29.918  16.792  42.515  1.00 45.96      3QIP C
ATOM    597  CZ  PHE A  77      31.286  16.762  42.751  1.00 46.57      3QIP C
ATOM    598  N   ARG A  78      28.081  22.903  45.938  1.00 48.59      3QIP N
ATOM    599  CA  ARG A  78      27.823  24.350  45.927  1.00 46.33      3QIP C
ATOM    600  C   ARG A  78      29.103  25.178  45.917  1.00 51.16      3QIP C
ATOM    601  O   ARG A  78      29.231  26.159  45.175  1.00 47.78      3QIP O
ATOM    602  CB  ARG A  78      26.931  24.756  47.089  1.00 45.75      3QIP C
ATOM    603  CG  ARG A  78      25.515  24.221  46.937  1.00 54.02      3QIP C
ATOM    604  CD  ARG A  78      24.642  24.586  48.129  1.00 65.71      3QIP C
ATOM    605  NE  ARG A  78      25.141  23.997  49.369  1.00 63.48      3QIP N
ATOM    606  CZ  ARG A  78      24.368  23.651  50.395  1.00 73.95      3QIP C
ATOM    607  NH1 ARG A  78      23.048  23.827  50.326  1.00 70.94      3QIP N
ATOM    608  NH2 ARG A  78      24.916  23.121  51.484  1.00 66.21      3QIP N
ATOM    609  N   GLU A  79      30.064  24.797  46.738  1.00 44.92      3QIP N
ATOM    610  CA  GLU A  79      31.246  25.621  46.835  1.00 47.78      3QIP C
ATOM    611  C   GLU A  79      31.988  25.578  45.501  1.00 49.93      3QIP C
ATOM    612  O   GLU A  79      32.331  26.621  44.940  1.00 50.94      3QIP O
ATOM    613  CB  GLU A  79      32.113  25.197  48.013  1.00 47.85      3QIP C
ATOM    614  CG  GLU A  79      32.941  26.332  48.605  1.00 59.30      3QIP C
ATOM    615  CD  GLU A  79      32.138  27.631  48.867  1.00 56.75      3QIP C
ATOM    616  OE1 GLU A  79      32.778  28.693  48.934  1.00 63.17      3QIP O
ATOM    617  OE2 GLU A  79      30.893  27.608  49.014  1.00 58.84      3QIP O
ATOM    618  N   LEU A  80      32.186  24.376  44.971  1.00 43.44      3QIP N
ATOM    619  CA  LEU A  80      32.828  24.195  43.673  1.00 42.52      3QIP C
ATOM    620  C   LEU A  80      32.075  24.974  42.582  1.00 47.72      3QIP C
ATOM    621  O   LEU A  80      32.684  25.686  41.790  1.00 44.71      3QIP O
ATOM    622  CB  LEU A  80      32.839  22.718  43.293  1.00 40.05      3QIP C
ATOM    623  CG  LEU A  80      34.030  22.165  42.524  1.00 43.19      3QIP C
ATOM    624  CD1 LEU A  80      33.614  20.947  41.696  1.00 44.56      3QIP C
ATOM    625  CD2 LEU A  80      34.718  23.186  41.660  1.00 40.16      3QIP C
ATOM    626  N   ASN A  81      30.756  24.802  42.539  1.00 38.04      3QIP N
ATOM    627  CA  ASN A  81      29.914  25.463  41.550  1.00 48.74      3QIP C
ATOM    628  C   ASN A  81      30.071  26.994  41.614  1.00 47.21      3QIP C
ATOM    629  O   ASN A  81      30.208  27.667  40.594  1.00 45.31      3QIP O
ATOM    630  CB  ASN A  81      28.435  25.033  41.717  1.00 36.67      3QIP C
ATOM    631  CG  ASN A  81      28.185  23.597  41.253  1.00 43.43      3QIP C
ATOM    632  OD1 ASN A  81      29.053  22.993  40.632  1.00 41.84      3QIP O
ATOM    633  ND2 ASN A  81      26.991  23.055  41.540  1.00 31.34      3QIP N
ATOM    634  N   LYS A  82      30.066  27.527  42.829  1.00 46.53      3QIP N
ATOM    635  CA  LYS A  82      30.326  28.936  43.049  1.00 45.73      3QIP C
ATOM    636  C   LYS A  82      31.657  29.334  42.419  1.00 47.73      3QIP C
ATOM    637  O   LYS A  82      31.791  30.427  41.880  1.00 52.28      3QIP O
ATOM    638  CB  LYS A  82      30.345  29.225  44.553  1.00 54.26      3QIP C
ATOM    639  CG  LYS A  82      29.566  30.461  44.988  1.00 57.14      3QIP C
ATOM    640  CD  LYS A  82      29.629  30.664  46.509  1.00 63.67      3QIP C
ATOM    641  CE  LYS A  82      29.222  32.097  46.896  1.00 75.06      3QIP C
ATOM    642  NZ  LYS A  82      29.246  32.370  48.370  1.00 74.50      3QIP N
ATOM    643  N   ARG A  83      32.641  28.446  42.463  1.00 43.34      3QIP N
ATOM    644  CA  ARG A  83      33.981  28.805  42.017  1.00 45.57      3QIP C
ATOM    645  C   ARG A  83      34.276  28.449  40.561  1.00 45.30      3QIP C
ATOM    646  O   ARG A  83      35.326  28.807  40.035  1.00 47.52      3QIP O
ATOM    647  CB  ARG A  83      35.026  28.167  42.931  1.00 51.99      3QIP C
ATOM    648  CG  ARG A  83      34.924  28.618  44.382  1.00 55.35      3QIP C
ATOM    649  CD  ARG A  83      35.904  27.853  45.264  1.00 53.95      3QIP C
ATOM    650  NE  ARG A  83      36.444  28.710  46.313  1.00 61.61      3QIP N
ATOM    651  CZ  ARG A  83      35.789  28.990  47.430  1.00 59.18      3QIP C
ATOM    652  NH1 ARG A  83      34.587  28.471  47.618  1.00 59.88      3QIP N
ATOM    653  NH2 ARG A  83      36.323  29.779  48.350  1.00 52.72      3QIP N
ATOM    654  N   THR A  84      33.356  27.746  39.912  1.00 42.88      3QIP N
ATOM    655  CA  THR A  84      33.576  27.282  38.543  1.00 40.55      3QIP C
ATOM    656  C   THR A  84      33.143  28.331  37.513  1.00 42.92      3QIP C
ATOM    657  O   THR A  84      32.179  29.058  37.728  1.00 40.60      3QIP O
ATOM    658  CB  THR A  84      32.806  25.961  38.280  1.00 46.12      3QIP C
ATOM    659  OG1 THR A  84      33.298  24.926  39.156  1.00 40.04      3QIP O
ATOM    660  CG2 THR A  84      32.964  25.527  36.818  1.00 38.79      3QIP C
ATOM    661  N   GLN A  85      33.852  28.396  36.392  1.00 40.65      3QIP N
ATOM    662  CA  GLN A  85      33.513  29.335  35.334  1.00 41.98      3QIP C
ATOM    663  C   GLN A  85      32.097  29.123  34.845  1.00 45.61      3QIP C
ATOM    664  O   GLN A  85      31.508  28.056  35.057  1.00 47.73      3QIP O
ATOM    665  CB  GLN A  85      34.456  29.158  34.149  1.00 40.84      3QIP C
ATOM    666  CG  GLN A  85      34.512  27.735  33.629  1.00 41.40      3QIP C
ATOM    667  CD  GLN A  85      35.171  27.661  32.283  1.00 44.48      3QIP C
ATOM    668  OE1 GLN A  85      36.216  27.035  32.122  1.00 42.44      3QIP O
ATOM    669  NE2 GLN A  85      34.563  28.315  31.295  1.00 42.74      3QIP N
ATOM    670  N   ASP A  86      31.546  30.139  34.192  1.00 42.98      3QIP N
ATOM    671  CA  ASP A  86      30.278  29.991  33.487  1.00 43.19      3QIP C
ATOM    672  C   ASP A  86      30.527  29.190  32.218  1.00 42.78      3QIP C
ATOM    673  O   ASP A  86      31.657  29.151  31.708  1.00 39.37      3QIP O
ATOM    674  CB  ASP A  86      29.693  31.354  33.124  1.00 48.06      3QIP C
ATOM    675  CG  ASP A  86      29.331  32.175  34.341  1.00 53.95      3QIP C
ATOM    676  OD1 ASP A  86      29.149  31.583  35.426  1.00 54.89      3QIP O
ATOM    677  OD2 ASP A  86      29.218  33.414  34.210  1.00 56.36      3QIP O
ATOM    678  N   PHE A  87      29.472  28.563  31.704  1.00 42.28      3QIP N
ATOM    679  CA  PHE A  87      29.572  27.751  30.496  1.00 40.52      3QIP C
ATOM    680  C   PHE A  87      28.528  28.208  29.481  1.00 46.78      3QIP C
ATOM    681  O   PHE A  87      27.558  28.891  29.830  1.00 41.84      3QIP O
ATOM    682  CB  PHE A  87      29.361  26.258  30.815  1.00 42.77      3QIP C
ATOM    683  CG  PHE A  87      30.468  25.633  31.646  1.00 39.14      3QIP C
ATOM    684  CD1 PHE A  87      31.560  25.042  31.039  1.00 35.69      3QIP C
ATOM    685  CD2 PHE A  87      30.394  25.624  33.032  1.00 39.84      3QIP C
ATOM    686  CE1 PHE A  87      32.569  24.457  31.804  1.00 39.68      3QIP C
ATOM    687  CE2 PHE A  87      31.399  25.049  33.801  1.00 38.70      3QIP C
ATOM    688  CZ  PHE A  87      32.485  24.468  33.188  1.00 34.49      3QIP C
ATOM    689  N   TRP A  88      28.724  27.818  28.221  1.00 45.67      3QIP N
ATOM    690  CA  TRP A  88      27.719  28.070  27.190  1.00 44.17      3QIP C
ATOM    691  C   TRP A  88      26.375  27.475  27.575  1.00 45.64      3QIP C
ATOM    692  O   TRP A  88      26.252  26.283  27.824  1.00 46.61      3QIP O
ATOM    693  CB  TRP A  88      28.153  27.509  25.840  1.00 47.77      3QIP C
ATOM    694  CG  TRP A  88      27.191  27.837  24.732  1.00 50.01      3QIP C
ATOM    695  CD1 TRP A  88      26.877  27.051  23.654  1.00 53.23      3QIP C
ATOM    696  CD2 TRP A  88      26.408  29.044  24.593  1.00 48.73      3QIP C
ATOM    697  NE1 TRP A  88      25.951  27.694  22.854  1.00 55.50      3QIP N
ATOM    698  CE2 TRP A  88      25.648  28.914  23.409  1.00 49.96      3QIP C
ATOM    699  CE3 TRP A  88      26.277  30.217  25.360  1.00 48.95      3QIP C
ATOM    700  CZ2 TRP A  88      24.762  29.917  22.965  1.00 52.90      3QIP C
ATOM    701  CZ3 TRP A  88      25.393  31.211  24.928  1.00 51.13      3QIP C
ATOM    702  CH2 TRP A  88      24.651  31.053  23.732  1.00 52.73      3QIP C
ATOM    703  N   GLU A  89      25.367  28.326  27.617  1.00 46.02      3QIP N
ATOM    704  CA  GLU A  89      24.066  27.910  28.083  1.00 51.69      3QIP C
ATOM    705  C   GLU A  89      23.540  26.765  27.231  1.00 52.33      3QIP C
ATOM    706  O   GLU A  89      23.629  26.760  25.995  1.00 53.83      3QIP O
ATOM    707  CB  GLU A  89      23.088  29.096  28.113  1.00 53.26      3QIP C
ATOM    708  CG  GLU A  89      21.727  28.750  28.733  1.00 62.05      3QIP C
ATOM    709  CD  GLU A  89      21.782  28.604  30.241  1.00 54.69      3QIP C
ATOM    710  OE1 GLU A  89      22.255  29.543  30.917  1.00 63.41      3QIP O
ATOM    711  OE2 GLU A  89      21.341  27.561  30.754  1.00 57.41      3QIP O
ATOM    712  N   VAL A  90      23.019  25.774  27.926  1.00 52.92      3QIP N
ATOM    713  CA  VAL A  90      22.430  24.615  27.294  1.00 57.99      3QIP C
ATOM    714  C   VAL A  90      20.900  24.791  27.216  1.00 64.32      3QIP C
ATOM    715  O   VAL A  90      20.242  24.320  26.282  1.00 63.70      3QIP O
ATOM    716  CB  VAL A  90      22.805  23.339  28.083  1.00 58.80      3QIP C
ATOM    717  CG1 VAL A  90      22.504  23.505  29.576  1.00 55.42      3QIP C
ATOM    718  CG2 VAL A  90      22.082  22.140  27.510  1.00 55.04      3QIP C
ATOM    719  N   GLN A  91      20.347  25.507  28.190  1.00 63.10      3QIP N
ATOM    720  CA  GLN A  91      18.898  25.661  28.315  1.00 62.67      3QIP C
ATOM    721  C   GLN A  91      18.386  26.763  27.404  1.00 61.70      3QIP C
ATOM    722  O   GLN A  91      17.875  27.779  27.870  1.00 58.83      3QIP O
ATOM    723  CB  GLN A  91      18.564  26.012  29.755  1.00 59.58      3QIP C
ATOM    724  CG  GLN A  91      19.570  25.433  30.728  1.00 69.03      3QIP C
ATOM    725  CD  GLN A  91      19.409  25.996  32.127  1.00 69.42      3QIP C
ATOM    726  OE1 GLN A  91      18.414  26.662  32.435  1.00 57.29      3QIP O
ATOM    727  NE2 GLN A  91      20.390  25.728  32.987  1.00 71.92      3QIP N
ATOM    728  N   LEU A  92      18.524  26.586  26.100  1.00 59.49      3QIP N
ATOM    729  CA  LEU A  92      18.264  27.721  25.233  1.00 57.75      3QIP C
ATOM    730  C   LEU A  92      16.914  27.643  24.512  1.00 55.47      3QIP C
ATOM    731  O   LEU A  92      16.541  28.550  23.774  1.00 60.10      3QIP O
ATOM    732  CB  LEU A  92      19.433  27.926  24.268  1.00 61.17      3QIP C
ATOM    733  CG  LEU A  92      20.747  28.275  24.982  1.00 61.32      3QIP C
ATOM    734  CD1 LEU A  92      21.891  28.330  23.986  1.00 60.51      3QIP C
ATOM    735  CD2 LEU A  92      20.609  29.601  25.749  1.00 58.74      3QIP C
ATOM    736  N   GLY A  93      16.169  26.576  24.748  1.00 46.50      3QIP N
ATOM    737  CA  GLY A  93      14.921  26.388  24.042  1.00 44.56      3QIP C
ATOM    738  C   GLY A  93      14.722  24.969  23.556  1.00 46.90      3QIP C
ATOM    739  O   GLY A  93      15.687  24.240  23.264  1.00 42.94      3QIP O
ATOM    740  N   ILE A  94      13.460  24.566  23.479  1.00 40.91      3QIP N
ATOM    741  CA  ILE A  94      13.107  23.241  22.985  1.00 37.49      3QIP C
ATOM    742  C   ILE A  94      12.253  23.338  21.717  1.00 38.53      3QIP C
ATOM    743  O   ILE A  94      11.611  24.359  21.452  1.00 36.30      3QIP O
ATOM    744  CB  ILE A  94      12.342  22.414  24.039  1.00 41.77      3QIP C
ATOM    745  CG1 ILE A  94      11.062  23.135  24.456  1.00 35.84      3QIP C
ATOM    746  CG2 ILE A  94      13.210  22.131  25.261  1.00 36.35      3QIP C
ATOM    747  CD1 ILE A  94      10.083  22.195  25.167  1.00 39.34      3QIP C
ATOM    748  N   PRO A  95      12.269  22.281  20.902  1.00 34.61      3QIP N
ATOM    749  CA  PRO A  95      11.452  22.294  19.690  1.00 32.32      3QIP C
ATOM    750  C   PRO A  95       9.973  22.238  20.040  1.00 34.46      3QIP C
ATOM    751  O   PRO A  95       9.596  21.607  21.026  1.00 32.17      3QIP O
ATOM    752  CB  PRO A  95      11.846  20.989  19.002  1.00 33.03      3QIP C
ATOM    753  CG  PRO A  95      13.257  20.718  19.503  1.00 36.54      3QIP C
ATOM    754  CD  PRO A  95      13.228  21.160  20.921  1.00 35.40      3QIP C
ATOM    755  N   HIS A  96       9.137  22.880  19.243  1.00 32.05      3QIP N
ATOM    756  CA  HIS A  96       7.712  22.625  19.388  1.00 32.91      3QIP C
ATOM    757  C   HIS A  96       7.345  21.449  18.468  1.00 27.68      3QIP C
ATOM    758  O   HIS A  96       7.795  21.385  17.329  1.00 31.33      3QIP O
ATOM    759  CB  HIS A  96       6.892  23.882  19.075  1.00 28.76      3QIP C
ATOM    760  CG  HIS A  96       5.459  23.771  19.488  1.00 32.34      3QIP C
ATOM    761  ND1 HIS A  96       4.543  23.040  18.773  1.00 32.48      3QIP N
ATOM    762  CD2 HIS A  96       4.790  24.283  20.554  1.00 33.47      3QIP C
ATOM    763  CE1 HIS A  96       3.362  23.110  19.371  1.00 31.80      3QIP C
ATOM    764  NE2 HIS A  96       3.485  23.857  20.451  1.00 32.70      3QIP N
ATOM    765  N   PRO A  97       6.547  20.496  18.963  1.00 30.71      3QIP N
ATOM    766  CA  PRO A  97       6.206  19.372  18.081  1.00 28.43      3QIP C
ATOM    767  C   PRO A  97       5.669  19.792  16.708  1.00 35.27      3QIP C
ATOM    768  O   PRO A  97       5.934  19.102  15.728  1.00 30.74      3QIP O
ATOM    769  CB  PRO A  97       5.125  18.637  18.866  1.00 29.23      3QIP C
ATOM    770  CG  PRO A  97       5.491  18.882  20.310  1.00 33.53      3QIP C
ATOM    771  CD  PRO A  97       6.087  20.280  20.350  1.00 29.31      3QIP C
ATOM    772  N   ALA A  98       4.946  20.908  16.628  1.00 30.25      3QIP N
ATOM    773  CA  ALA A  98       4.319  21.305  15.364  1.00 32.21      3QIP C
ATOM    774  C   ALA A  98       5.335  21.643  14.295  1.00 30.78      3QIP C
ATOM    775  O   ALA A  98       4.998  21.751  13.122  1.00 33.58      3QIP O
ATOM    776  CB  ALA A  98       3.351  22.507  15.581  1.00 31.00      3QIP C
ATOM    777  N   GLY A  99       6.580  21.862  14.705  1.00 29.99      3QIP N
ATOM    778  CA  GLY A  99       7.637  22.161  13.753  1.00 32.16      3QIP C
ATOM    779  C   GLY A  99       8.379  20.930  13.232  1.00 32.74      3QIP C
ATOM    780  O   GLY A  99       9.168  21.014  12.294  1.00 31.19      3QIP O
ATOM    781  N   LEU A 100       8.124  19.784  13.839  1.00 32.42      3QIP N
ATOM    782  CA  LEU A 100       8.763  18.543  13.398  1.00 38.69      3QIP C
ATOM    783  C   LEU A 100       8.186  18.040  12.069  1.00 40.99      3QIP C
ATOM    784  O   LEU A 100       7.029  18.321  11.732  1.00 35.23      3QIP O
ATOM    785  CB  LEU A 100       8.589  17.476  14.466  1.00 36.83      3QIP C
ATOM    786  CG  LEU A 100       9.060  17.848  15.875  1.00 34.07      3QIP C
ATOM    787  CD1 LEU A 100       8.794  16.659  16.796  1.00 35.26      3QIP C
ATOM    788  CD2 LEU A 100      10.551  18.248  15.882  1.00 33.83      3QIP C
ATOM    789  N   LYS A 101       8.991  17.297  11.314  1.00 38.10      3QIP N
ATOM    790  CA  LYS A 101       8.517  16.668  10.077  1.00 39.44      3QIP C
ATOM    791  C   LYS A 101       8.094  15.222  10.359  1.00 43.39      3QIP C
ATOM    792  O   LYS A 101       8.762  14.524  11.128  1.00 42.77      3QIP O
ATOM    793  CB  LYS A 101       9.621  16.693   9.013  1.00 44.09      3QIP C
ATOM    794  CG  LYS A 101       9.729  17.996   8.219  1.00 46.25      3QIP C
ATOM    795  CD  LYS A 101      10.026  19.197   9.114  1.00 48.86      3QIP C
ATOM    796  CE  LYS A 101      11.521  19.412   9.337  1.00 55.71      3QIP C
ATOM    797  NZ  LYS A 101      12.117  20.298   8.292  1.00 58.79      3QIP N
ATOM    798  N   LYS A 102       6.990  14.778   9.749  1.00 39.01      3QIP N
ATOM    799  CA  LYS A 102       6.474  13.426   9.948  1.00 42.18      3QIP C
ATOM    800  C   LYS A 102       7.504  12.335   9.604  1.00 40.06      3QIP C
ATOM    801  O   LYS A 102       8.259  12.475   8.643  1.00 42.98      3QIP O
ATOM    802  CB  LYS A 102       5.187  13.188   9.130  1.00 40.51      3QIP C
ATOM    803  CG  LYS A 102       4.646  11.763   9.283  1.00 44.25      3QIP C
ATOM    804  CD  LYS A 102       3.197  11.611   8.807  1.00 51.59      3QIP C
ATOM    805  CE  LYS A 102       3.073  11.794   7.297  1.00 59.32      3QIP C
ATOM    806  NZ  LYS A 102       1.647  11.859   6.844  1.00 65.13      3QIP N
ATOM    807  N   LYS A 103       7.527  11.255  10.382  1.00 35.86      3QIP N
ATOM    808  CA  LYS A 103       8.453  10.144  10.104  1.00 43.34      3QIP C
ATOM    809  C   LYS A 103       7.705   8.825  10.071  1.00 43.11      3QIP C
ATOM    810  O   LYS A 103       6.685   8.672  10.742  1.00 42.99      3QIP O
ATOM    811  CB  LYS A 103       9.556  10.045  11.163  1.00 39.87      3QIP C
ATOM    812  CG  LYS A 103      10.464  11.257  11.259  1.00 41.56      3QIP C
ATOM    813  CD  LYS A 103      11.281  11.432   9.993  1.00 44.76      3QIP C
ATOM    814  CE  LYS A 103      11.868  12.829   9.917  1.00 43.94      3QIP C
ATOM    815  NZ  LYS A 103      12.276  13.168   8.528  1.00 50.54      3QIP N
ATOM    816  N   LYS A 104       8.224   7.871   9.303  1.00 42.31      3QIP N
ATOM    817  CA  LYS A 104       7.726   6.501   9.358  1.00 42.77      3QIP C
ATOM    818  C   LYS A 104       8.000   5.839  10.723  1.00 43.64      3QIP C
ATOM    819  O   LYS A 104       7.095   5.236  11.304  1.00 45.01      3QIP O
ATOM    820  CB  LYS A 104       8.301   5.672   8.208  1.00 50.74      3QIP C
ATOM    821  CG  LYS A 104       7.910   6.196   6.823  1.00 53.70      3QIP C
ATOM    822  CD  LYS A 104       8.175   5.173   5.710  1.00 62.24      3QIP C
ATOM    823  CE  LYS A 104       6.877   4.488   5.254  1.00 69.53      3QIP C
ATOM    824  NZ  LYS A 104       5.905   5.446   4.634  1.00 69.98      3QIP N
ATOM    825  N   SER A 105       9.226   5.982  11.232  1.00 40.63      3QIP N
ATOM    826  CA  SER A 105       9.616   5.414  12.531  1.00 43.60      3QIP C
ATOM    827  C   SER A 105      10.421   6.391  13.392  1.00 35.78      3QIP C
ATOM    828  O   SER A 105      11.238   7.138  12.877  1.00 35.39      3QIP O
ATOM    829  CB  SER A 105      10.466   4.137  12.334  1.00 44.67      3QIP C
ATOM    830  OG  SER A 105       9.657   3.029  11.983  1.00 43.54      3QIP O
ATOM    831  N   VAL A 106      10.184   6.370  14.700  1.00 34.07      3QIP N
ATOM    832  CA  VAL A 106      11.030   7.087  15.649  1.00 37.43      3QIP C
ATOM    833  C   VAL A 106      11.360   6.205  16.842  1.00 35.67      3QIP C
ATOM    834  O   VAL A 106      10.468   5.631  17.469  1.00 35.04      3QIP O
ATOM    835  CB  VAL A 106      10.373   8.384  16.198  1.00 41.42      3QIP C
ATOM    836  CG1 VAL A 106      11.387   9.158  17.064  1.00 38.42      3QIP C
ATOM    837  CG2 VAL A 106       9.883   9.259  15.057  1.00 38.56      3QIP C
ATOM    838  N   THR A 107      12.648   6.137  17.171  1.00 37.28      3QIP N
ATOM    839  CA  THR A 107      13.130   5.270  18.237  1.00 37.45      3QIP C
ATOM    840  C   THR A 107      13.768   6.112  19.327  1.00 37.02      3QIP C
ATOM    841  O   THR A 107      14.494   7.054  19.033  1.00 38.85      3QIP O
ATOM    842  CB  THR A 107      14.191   4.290  17.674  1.00 44.66      3QIP C
ATOM    843  OG1 THR A 107      13.634   3.591  16.551  1.00 40.16      3QIP O
ATOM    844  CG2 THR A 107      14.633   3.287  18.738  1.00 43.81      3QIP C
ATOM    845  N   VAL A 108      13.481   5.815  20.586  1.00 36.30      3QIP N
ATOM    846  CA  VAL A 108      14.198   6.495  21.655  1.00 38.17      3QIP C
ATOM    847  C   VAL A 108      15.273   5.594  22.264  1.00 37.70      3QIP C
ATOM    848  O   VAL A 108      15.045   4.406  22.523  1.00 38.37      3QIP O
ATOM    849  CB  VAL A 108      13.267   7.087  22.744  1.00 39.06      3QIP C
ATOM    850  CG1 VAL A 108      12.647   6.013  23.572  1.00 45.01      3QIP C
ATOM    851  CG2 VAL A 108      14.050   8.024  23.640  1.00 38.66      3QIP C
ATOM    852  N   LEU A 109      16.457   6.169  22.454  1.00 36.63      3QIP N
ATOM    853  CA  LEU A 109      17.583   5.476  23.061  1.00 38.73      3QIP C
ATOM    854  C   LEU A 109      18.067   6.314  24.227  1.00 40.93      3QIP C
ATOM    855  O   LEU A 109      18.427   7.468  24.046  1.00 38.94      3QIP O
ATOM    856  CB  LEU A 109      18.733   5.350  22.062  1.00 37.17      3QIP C
ATOM    857  CG  LEU A 109      18.513   4.594  20.758  1.00 36.72      3QIP C
ATOM    858  CD1 LEU A 109      19.744   4.731  19.873  1.00 33.84      3QIP C
ATOM    859  CD2 LEU A 109      18.203   3.134  21.023  1.00 37.02      3QIP C
ATOM    860  N   ASP A 110      18.064   5.762  25.431  1.00 38.55      3QIP N
ATOM    861  CA  ASP A 110      18.621   6.512  26.550  1.00 37.06      3QIP C
ATOM    862  C   ASP A 110      20.055   6.036  26.817  1.00 38.98      3QIP C
ATOM    863  O   ASP A 110      20.315   4.849  26.812  1.00 44.63      3QIP O
ATOM    864  CB  ASP A 110      17.747   6.342  27.785  1.00 36.82      3QIP C
ATOM    865  CG  ASP A 110      17.701   4.902  28.259  1.00 50.43      3QIP C
ATOM    866  OD1 ASP A 110      18.333   4.614  29.298  1.00 50.34      3QIP O
ATOM    867  OD2 ASP A 110      17.067   4.057  27.577  1.00 46.21      3QIP O
ATOM    868  N   VAL A 111      20.974   6.973  27.008  1.00 37.97      3QIP N
ATOM    869  CA  VAL A 111      22.356   6.682  27.345  1.00 38.37      3QIP C
ATOM    870  C   VAL A 111      22.476   6.296  28.821  1.00 47.02      3QIP C
ATOM    871  O   VAL A 111      22.016   7.033  29.706  1.00 39.48      3QIP O
ATOM    872  CB  VAL A 111      23.242   7.920  27.100  1.00 40.16      3QIP C
ATOM    873  CG1 VAL A 111      24.604   7.736  27.746  1.00 38.73      3QIP C
ATOM    874  CG2 VAL A 111      23.363   8.215  25.606  1.00 37.05      3QIP C
ATOM    875  N   GLY A 112      23.096   5.144  29.086  1.00 45.59      3QIP N
ATOM    876  CA  GLY A 112      23.244   4.658  30.449  1.00 40.23      3QIP C
ATOM    877  C   GLY A 112      24.363   5.396  31.159  1.00 36.52      3QIP C
ATOM    878  O   GLY A 112      25.401   5.651  30.555  1.00 39.51      3QIP O
ATOM    879  N   ASP A 113      24.139   5.748  32.426  1.00 41.22      3QIP N
ATOM    880  CA  ASP A 113      25.115   6.485  33.237  1.00 38.86      3QIP C
ATOM    881  C   ASP A 113      25.781   7.592  32.436  1.00 39.91      3QIP C
ATOM    882  O   ASP A 113      27.010   7.668  32.365  1.00 36.15      3QIP O
ATOM    883  CB  ASP A 113      26.190   5.542  33.790  1.00 40.05      3QIP C
ATOM    884  CG  ASP A 113      25.609   4.447  34.645  1.00 51.91      3QIP C
ATOM    885  OD1 ASP A 113      25.277   4.732  35.812  1.00 58.18      3QIP O
ATOM    886  OD2 ASP A 113      25.476   3.305  34.150  1.00 57.89      3QIP O
ATOM    887  N   ALA A 114      24.956   8.440  31.832  1.00 39.18      3QIP N
ATOM    888  CA  ALA A 114      25.420   9.454  30.904  1.00 35.74      3QIP C
ATOM    889  C   ALA A 114      26.609  10.262  31.426  1.00 36.03      3QIP C
ATOM    890  O   ALA A 114      27.686  10.216  30.832  1.00 35.33      3QIP O
ATOM    891  CB  ALA A 114      24.261  10.381  30.518  1.00 38.06      3QIP C
ATOM    892  N   TYR A 115      26.428  11.006  32.520  1.00 33.54      3QIP N
ATOM    893  CA  TYR A 115      27.502  11.881  32.994  1.00 34.91      3QIP C
ATOM    894  C   TYR A 115      28.756  11.069  33.313  1.00 37.01      3QIP C
ATOM    895  O   TYR A 115      29.874  11.466  32.974  1.00 36.04      3QIP O
ATOM    896  CB  TYR A 115      27.084  12.685  34.232  1.00 39.22      3QIP C
ATOM    897  CG  TYR A 115      26.072  13.803  33.990  1.00 40.42      3QIP C
ATOM    898  CD1 TYR A 115      25.627  14.111  32.710  1.00 40.78      3QIP C
ATOM    899  CD2 TYR A 115      25.594  14.564  35.047  1.00 39.24      3QIP C
ATOM    900  CE1 TYR A 115      24.705  15.133  32.493  1.00 42.02      3QIP C
ATOM    901  CE2 TYR A 115      24.676  15.593  34.842  1.00 42.35      3QIP C
ATOM    902  CZ  TYR A 115      24.240  15.864  33.569  1.00 42.29      3QIP C
ATOM    903  OH  TYR A 115      23.344  16.869  33.376  1.00 48.50      3QIP O
ATOM    904  N   PHE A 116      28.566   9.937  33.977  1.00 32.93      3QIP N
ATOM    905  CA  PHE A 116      29.691   9.097  34.384  1.00 40.37      3QIP C
ATOM    906  C   PHE A 116      30.400   8.446  33.194  1.00 40.65      3QIP C
ATOM    907  O   PHE A 116      31.432   7.800  33.364  1.00 42.73      3QIP O
ATOM    908  CB  PHE A 116      29.230   8.030  35.383  1.00 37.16      3QIP C
ATOM    909  CG  PHE A 116      28.919   8.573  36.748  1.00 39.69      3QIP C
ATOM    910  CD1 PHE A 116      28.477   7.729  37.761  1.00 42.54      3QIP C
ATOM    911  CD2 PHE A 116      29.069   9.927  37.023  1.00 38.35      3QIP C
ATOM    912  CE1 PHE A 116      28.199   8.223  39.027  1.00 41.66      3QIP C
ATOM    913  CE2 PHE A 116      28.785  10.438  38.284  1.00 38.16      3QIP C
ATOM    914  CZ  PHE A 116      28.355   9.588  39.291  1.00 43.16      3QIP C
ATOM    915  N   SER A 117      29.849   8.616  31.993  1.00 36.99      3QIP N
ATOM    916  CA  SER A 117      30.454   8.047  30.796  1.00 35.61      3QIP C
ATOM    917  C   SER A 117      31.251   9.083  30.022  1.00 36.14      3QIP C
ATOM    918  O   SER A 117      31.710   8.811  28.917  1.00 40.05      3QIP O
ATOM    919  CB  SER A 117      29.404   7.392  29.891  1.00 35.15      3QIP C
ATOM    920  OG  SER A 117      28.736   6.337  30.560  1.00 35.01      3QIP O
ATOM    921  N   VAL A 118      31.446  10.261  30.610  1.00 33.83      3QIP N
ATOM    922  CA  VAL A 118      32.205  11.325  29.944  1.00 33.06      3QIP C
ATOM    923  C   VAL A 118      33.333  11.846  30.826  1.00 32.68      3QIP C
ATOM    924  O   VAL A 118      33.116  12.193  31.989  1.00 37.51      3QIP O
ATOM    925  CB  VAL A 118      31.285  12.505  29.474  1.00 32.08      3QIP C
ATOM    926  CG1 VAL A 118      32.113  13.621  28.882  1.00 34.93      3QIP C
ATOM    927  CG2 VAL A 118      30.251  11.996  28.458  1.00 33.89      3QIP C
ATOM    928  N   PRO A 119      34.546  11.898  30.272  1.00 31.84      3QIP N
ATOM    929  CA  PRO A 119      35.742  12.268  31.035  1.00 39.18      3QIP C
ATOM    930  C   PRO A 119      35.774  13.748  31.408  1.00 40.14      3QIP C
ATOM    931  O   PRO A 119      35.269  14.594  30.680  1.00 41.56      3QIP O
ATOM    932  CB  PRO A 119      36.883  11.951  30.064  1.00 35.85      3QIP C
ATOM    933  CG  PRO A 119      36.271  12.167  28.717  1.00 40.89      3QIP C
ATOM    934  CD  PRO A 119      34.857  11.639  28.857  1.00 35.46      3QIP C
ATOM    935  N   LEU A 120      36.375  14.045  32.552  1.00 38.27      3QIP N
ATOM    936  CA  LEU A 120      36.497  15.404  33.048  1.00 41.62      3QIP C
ATOM    937  C   LEU A 120      37.913  15.912  32.803  1.00 43.13      3QIP C
ATOM    938  O   LEU A 120      38.887  15.155  32.949  1.00 39.63      3QIP O
ATOM    939  CB  LEU A 120      36.200  15.409  34.544  1.00 39.25      3QIP C
ATOM    940  CG  LEU A 120      36.285  16.720  35.306  1.00 41.88      3QIP C
ATOM    941  CD1 LEU A 120      35.371  17.771  34.660  1.00 38.32      3QIP C
ATOM    942  CD2 LEU A 120      35.868  16.465  36.743  1.00 39.37      3QIP C
ATOM    943  N   ASP A 121      38.031  17.186  32.438  1.00 41.57      3QIP N
ATOM    944  CA  ASP A 121      39.339  17.824  32.229  1.00 41.51      3QIP C
ATOM    945  C   ASP A 121      40.370  17.381  33.276  1.00 46.15      3QIP C
ATOM    946  O   ASP A 121      40.203  17.651  34.465  1.00 42.18      3QIP O
ATOM    947  CB  ASP A 121      39.195  19.349  32.249  1.00 45.82      3QIP C
ATOM    948  CG  ASP A 121      40.517  20.081  32.008  1.00 50.34      3QIP C
ATOM    949  OD1 ASP A 121      40.568  21.307  32.277  1.00 50.40      3QIP O
ATOM    950  OD2 ASP A 121      41.500  19.447  31.552  1.00 51.49      3QIP O
ATOM    951  N   GLU A 122      41.420  16.696  32.811  1.00 48.38      3QIP N
ATOM    952  CA  GLU A 122      42.521  16.223  33.658  1.00 51.42      3QIP C
ATOM    953  C   GLU A 122      42.948  17.259  34.680  1.00 48.13      3QIP C
ATOM    954  O   GLU A 122      43.034  16.976  35.871  1.00 47.63      3QIP O
ATOM    955  CB  GLU A 122      43.744  15.888  32.797  1.00 51.70      3QIP C
ATOM    956  CG  GLU A 122      44.155  14.433  32.800  1.00 59.75      3QIP C
ATOM    957  CD  GLU A 122      44.379  13.887  34.199  1.00 62.51      3QIP C
ATOM    958  OE1 GLU A 122      45.149  14.498  34.979  1.00 60.72      3QIP O
ATOM    959  OE2 GLU A 122      43.775  12.839  34.518  1.00 67.47      3QIP O
ATOM    960  N   ASP A 123      43.215  18.466  34.196  1.00 49.47      3QIP N
ATOM    961  CA  ASP A 123      43.765  19.530  35.020  1.00 50.62      3QIP C
ATOM    962  C   ASP A 123      42.759  20.079  36.023  1.00 52.85      3QIP C
ATOM    963  O   ASP A 123      43.119  20.879  36.891  1.00 49.18      3QIP O
ATOM    964  CB  ASP A 123      44.293  20.656  34.127  1.00 54.97      3QIP C
ATOM    965  CG  ASP A 123      45.412  20.187  33.199  1.00 63.46      3QIP C
ATOM    966  OD1 ASP A 123      46.287  19.413  33.656  1.00 58.79      3QIP O
ATOM    967  OD2 ASP A 123      45.411  20.581  32.010  1.00 66.98      3QIP O
ATOM    968  N   PHE A 124      41.502  19.650  35.894  1.00 51.92      3QIP N
ATOM    969  CA  PHE A 124      40.433  20.123  36.763  1.00 44.68      3QIP C
ATOM    970  C   PHE A 124      40.004  19.077  37.793  1.00 42.63      3QIP C
ATOM    971  O   PHE A 124      39.346  19.411  38.784  1.00 43.98      3QIP O
ATOM    972  CB  PHE A 124      39.209  20.553  35.937  1.00 50.01      3QIP C
ATOM    973  CG  PHE A 124      38.222  21.394  36.708  1.00 41.11      3QIP C
ATOM    974  CD1 PHE A 124      38.420  22.757  36.857  1.00 48.32      3QIP C
ATOM    975  CD2 PHE A 124      37.114  20.820  37.292  1.00 42.56      3QIP C
ATOM    976  CE1 PHE A 124      37.517  23.539  37.577  1.00 44.06      3QIP C
ATOM    977  CE2 PHE A 124      36.209  21.586  38.008  1.00 41.89      3QIP C
ATOM    978  CZ  PHE A 124      36.411  22.950  38.150  1.00 43.96      3QIP C
ATOM    979  N   ARG A 125      40.359  17.816  37.556  1.00 43.00      3QIP N
ATOM    980  CA  ARG A 125      39.939  16.723  38.447  1.00 43.83      3QIP C
ATOM    981  C   ARG A 125      40.239  16.993  39.924  1.00 42.94      3QIP C
ATOM    982  O   ARG A 125      39.383  16.799  40.785  1.00 44.98      3QIP O
ATOM    983  CB  ARG A 125      40.564  15.390  38.010  1.00 41.49      3QIP C
ATOM    984  CG  ARG A 125      40.017  14.894  36.685  1.00 45.03      3QIP C
ATOM    985  CD  ARG A 125      40.622  13.569  36.236  1.00 47.18      3QIP C
ATOM    986  NE  ARG A 125      40.305  13.328  34.833  1.00 41.69      3QIP N
ATOM    987  CZ  ARG A 125      40.697  12.268  34.142  1.00 51.49      3QIP C
ATOM    988  NH1 ARG A 125      41.432  11.324  34.729  1.00 49.30      3QIP N
ATOM    989  NH2 ARG A 125      40.353  12.157  32.860  1.00 49.63      3QIP N
ATOM    990  N   LYS A 126      41.452  17.458  40.208  1.00 45.15      3QIP N
ATOM    991  CA  LYS A 126      41.869  17.720  41.578  1.00 45.32      3QIP C
ATOM    992  C   LYS A 126      40.850  18.525  42.389  1.00 41.73      3QIP C
ATOM    993  O   LYS A 126      40.719  18.331  43.598  1.00 40.08      3QIP O
ATOM    994  CB  LYS A 126      43.216  18.448  41.582  1.00 49.32      3QIP C
ATOM    995  CG  LYS A 126      43.173  19.783  40.856  1.00 49.38      3QIP C
ATOM    996  CD  LYS A 126      44.383  20.641  41.170  1.00 54.22      3QIP C
ATOM    997  CE  LYS A 126      44.989  21.199  39.895  1.00 60.85      3QIP C
ATOM    998  NZ  LYS A 126      45.550  20.093  39.055  1.00 62.61      3QIP N
ATOM    999  N   TYR A 127      40.139  19.443  41.735  1.00 48.17      3QIP N
ATOM   1000  CA  TYR A 127      39.214  20.329  42.443  1.00 40.18      3QIP C
ATOM   1001  C   TYR A 127      37.940  19.625  42.873  1.00 42.57      3QIP C
ATOM   1002  O   TYR A 127      37.158  20.191  43.636  1.00 41.53      3QIP O
ATOM   1003  CB  TYR A 127      38.841  21.552  41.594  1.00 45.49      3QIP C
ATOM   1004  CG  TYR A 127      40.015  22.389  41.145  1.00 50.65      3QIP C
ATOM   1005  CD1 TYR A 127      40.864  22.989  42.072  1.00 50.83      3QIP C
ATOM   1006  CD2 TYR A 127      40.272  22.593  39.791  1.00 52.30      3QIP C
ATOM   1007  CE1 TYR A 127      41.934  23.750  41.671  1.00 51.60      3QIP C
ATOM   1008  CE2 TYR A 127      41.350  23.365  39.377  1.00 53.22      3QIP C
ATOM   1009  CZ  TYR A 127      42.175  23.939  40.328  1.00 54.41      3QIP C
ATOM   1010  OH  TYR A 127      43.247  24.704  39.939  1.00 54.51      3QIP O
ATOM   1011  N   THR A 128      37.716  18.408  42.374  1.00 44.01      3QIP N
ATOM   1012  CA  THR A 128      36.508  17.658  42.719  1.00 45.95      3QIP C
ATOM   1013  C   THR A 128      36.767  16.655  43.826  1.00 43.68      3QIP C
ATOM   1014  O   THR A 128      35.946  15.779  44.060  1.00 43.49      3QIP O
ATOM   1015  CB  THR A 128      35.935  16.839  41.527  1.00 45.01      3QIP C
ATOM   1016  OG1 THR A 128      36.840  15.781  41.203  1.00 41.33      3QIP O
ATOM   1017  CG2 THR A 128      35.711  17.718  40.294  1.00 42.78      3QIP C
ATOM   1018  N   ALA A 129      37.914  16.761  44.488  1.00 44.37      3QIP N
ATOM   1019  CA  ALA A 129      38.245  15.837  45.574  1.00 43.44      3QIP C
ATOM   1020  C   ALA A 129      37.152  15.792  46.634  1.00 43.65      3QIP C
ATOM   1021  O   ALA A 129      36.607  16.828  47.004  1.00 42.26      3QIP O
ATOM   1022  CB  ALA A 129      39.581  16.219  46.210  1.00 50.86      3QIP C
ATOM   1023  N   PHE A 130      36.818  14.585  47.100  1.00 40.04      3QIP N
ATOM   1024  CA  PHE A 130      35.938  14.423  48.259  1.00 41.96      3QIP C
ATOM   1025  C   PHE A 130      36.510  13.385  49.232  1.00 46.31      3QIP C
ATOM   1026  O   PHE A 130      37.535  12.765  48.948  1.00 44.24      3QIP O
ATOM   1027  CB  PHE A 130      34.501  14.078  47.848  1.00 41.61      3QIP C
ATOM   1028  CG  PHE A 130      34.361  12.764  47.134  1.00 46.18      3QIP C
ATOM   1029  CD1 PHE A 130      34.698  12.647  45.794  1.00 44.01      3QIP C
ATOM   1030  CD2 PHE A 130      33.871  11.646  47.801  1.00 46.20      3QIP C
ATOM   1031  CE1 PHE A 130      34.554  11.439  45.130  1.00 43.26      3QIP C
ATOM   1032  CE2 PHE A 130      33.730  10.435  47.144  1.00 45.43      3QIP C
ATOM   1033  CZ  PHE A 130      34.071  10.328  45.813  1.00 43.65      3QIP C
ATOM   1034  N   THR A 131      35.848  13.197  50.371  1.00 44.65      3QIP N
ATOM   1035  CA  THR A 131      36.396  12.367  51.437  1.00 47.19      3QIP C
ATOM   1036  C   THR A 131      35.299  11.555  52.126  1.00 49.56      3QIP C
ATOM   1037  O   THR A 131      34.328  12.116  52.633  1.00 46.05      3QIP O
ATOM   1038  CB  THR A 131      37.138  13.242  52.502  1.00 51.90      3QIP C
ATOM   1039  OG1 THR A 131      37.938  14.236  51.853  1.00 43.85      3QIP O
ATOM   1040  CG2 THR A 131      38.045  12.397  53.372  1.00 51.79      3QIP C
ATOM   1041  N   ILE A 132      35.448  10.230  52.128  1.00 46.39      3QIP N
ATOM   1042  CA  ILE A 132      34.581   9.378  52.929  1.00 49.74      3QIP C
ATOM   1043  C   ILE A 132      35.143   9.376  54.344  1.00 50.67      3QIP C
ATOM   1044  O   ILE A 132      36.250   8.895  54.569  1.00 47.62      3QIP O
ATOM   1045  CB  ILE A 132      34.572   7.920  52.429  1.00 48.35      3QIP C
ATOM   1046  CG1 ILE A 132      34.141   7.836  50.958  1.00 45.48      3QIP C
ATOM   1047  CG2 ILE A 132      33.680   7.056  53.333  1.00 44.95      3QIP C
ATOM   1048  CD1 ILE A 132      34.114   6.399  50.407  1.00 48.44      3QIP C
ATOM   1049  N   PRO A 133      34.385   9.913  55.305  1.00 49.78      3QIP N
ATOM   1050  CA  PRO A 133      34.957  10.084  56.641  1.00 49.71      3QIP C
ATOM   1051  C   PRO A 133      35.093   8.756  57.363  1.00 48.04      3QIP C
ATOM   1052  O   PRO A 133      34.259   7.884  57.172  1.00 47.30      3QIP O
ATOM   1053  CB  PRO A 133      33.910  10.948  57.350  1.00 46.70      3QIP C
ATOM   1054  CG  PRO A 133      32.621  10.563  56.691  1.00 49.46      3QIP C
ATOM   1055  CD  PRO A 133      32.973  10.329  55.245  1.00 47.15      3QIP C
ATOM   1056  N   SER A 134      36.126   8.608  58.186  1.00 53.14      3QIP N
ATOM   1057  CA  SER A 134      36.227   7.434  59.050  1.00 56.79      3QIP C
ATOM   1058  C   SER A 134      35.121   7.474  60.104  1.00 54.40      3QIP C
ATOM   1059  O   SER A 134      34.427   8.481  60.245  1.00 51.58      3QIP O
ATOM   1060  CB  SER A 134      37.609   7.342  59.707  1.00 55.26      3QIP C
ATOM   1061  OG  SER A 134      37.855   8.433  60.568  1.00 55.43      3QIP O
ATOM   1062  N   ILE A 135      34.950   6.372  60.828  1.00 56.91      3QIP N
ATOM   1063  CA  ILE A 135      33.898   6.275  61.840  1.00 63.79      3QIP C
ATOM   1064  C   ILE A 135      34.200   7.205  63.015  1.00 68.82      3QIP C
ATOM   1065  O   ILE A 135      35.282   7.137  63.604  1.00 69.29      3QIP O
ATOM   1066  CB  ILE A 135      33.741   4.834  62.367  1.00 61.35      3QIP C
ATOM   1067  CG1 ILE A 135      33.509   3.850  61.218  1.00 63.67      3QIP C
ATOM   1068  CG2 ILE A 135      32.600   4.763  63.358  1.00 66.59      3QIP C
ATOM   1069  CD1 ILE A 135      33.603   2.368  61.639  1.00 57.99      3QIP C
ATOM   1070  N   ASN A 136      33.242   8.066  63.353  1.00 69.37      3QIP N
ATOM   1071  CA  ASN A 136      33.462   9.125  64.344  1.00 69.69      3QIP C
ATOM   1072  C   ASN A 136      34.695   9.984  64.051  1.00 68.12      3QIP C
ATOM   1073  O   ASN A 136      35.229  10.632  64.947  1.00 72.35      3QIP O
ATOM   1074  CB  ASN A 136      33.565   8.549  65.761  1.00 73.55      3QIP C
ATOM   1075  CG  ASN A 136      32.255   7.955  66.254  1.00 78.64      3QIP C
ATOM   1076  OD1 ASN A 136      31.199   8.606  66.228  1.00 70.36      3QIP O
ATOM   1077  ND2 ASN A 136      32.319   6.706  66.715  1.00 70.65      3QIP N
ATOM   1078  N   ASN A 137      35.147   9.981  62.799  1.00 69.78      3QIP N
ATOM   1079  CA  ASN A 137      36.287  10.805  62.377  1.00 64.06      3QIP C
ATOM   1080  C   ASN A 137      37.558  10.625  63.199  1.00 69.01      3QIP C
ATOM   1081  O   ASN A 137      38.282  11.590  63.451  1.00 75.21      3QIP O
ATOM   1082  CB  ASN A 137      35.904  12.288  62.345  1.00 69.91      3QIP C
ATOM   1083  CG  ASN A 137      35.245  12.689  61.040  1.00 71.17      3QIP C
ATOM   1084  OD1 ASN A 137      36.037  13.217  60.109  1.00 69.12      3QIP O
ATOM   1085  ND2 ASN A 137      34.038  12.523  60.868  1.00 70.24      3QIP N
ATOM   1086  N   GLU A 138      37.838   9.395  63.613  1.00 67.76      3QIP N
ATOM   1087  CA  GLU A 138      39.070   9.124  64.342  1.00 72.05      3QIP C
ATOM   1088  C   GLU A 138      40.291   9.099  63.427  1.00 69.47      3QIP C
ATOM   1089  O   GLU A 138      41.300   9.750  63.709  1.00 65.44      3QIP O
ATOM   1090  CB  GLU A 138      38.964   7.825  65.144  1.00 73.65      3QIP C
ATOM   1091  CG  GLU A 138      38.339   8.032  66.515  1.00 80.10      3QIP C
ATOM   1092  CD  GLU A 138      38.926   9.245  67.228  1.00 85.32      3QIP C
ATOM   1093  OE1 GLU A 138      38.157  10.187  67.539  1.00 85.06      3QIP O
ATOM   1094  OE2 GLU A 138      40.156   9.256  67.469  1.00 83.74      3QIP O
ATOM   1095  N   THR A 139      40.194   8.355  62.331  1.00 61.58      3QIP N
ATOM   1096  CA  THR A 139      41.304   8.241  61.392  1.00 61.35      3QIP C
ATOM   1097  C   THR A 139      41.073   9.099  60.140  1.00 60.28      3QIP C
ATOM   1098  O   THR A 139      39.965   9.575  59.908  1.00 58.54      3QIP O
ATOM   1099  CB  THR A 139      41.551   6.764  60.997  1.00 58.78      3QIP C
ATOM   1100  OG1 THR A 139      40.333   6.174  60.529  1.00 59.30      3QIP O
ATOM   1101  CG2 THR A 139      42.053   5.962  62.191  1.00 62.62      3QIP C
ATOM   1102  N   PRO A 140      42.130   9.314  59.337  1.00 61.26      3QIP N
ATOM   1103  CA  PRO A 140      41.969  10.010  58.052  1.00 52.25      3QIP C
ATOM   1104  C   PRO A 140      40.938   9.297  57.170  1.00 58.03      3QIP C
ATOM   1105  O   PRO A 140      40.827   8.061  57.209  1.00 49.35      3QIP O
ATOM   1106  CB  PRO A 140      43.359   9.899  57.422  1.00 54.73      3QIP C
ATOM   1107  CG  PRO A 140      44.298   9.787  58.601  1.00 56.93      3QIP C
ATOM   1108  CD  PRO A 140      43.539   8.972  59.614  1.00 58.12      3QIP C
ATOM   1109  N   GLY A 141      40.188  10.068  56.385  1.00 51.73      3QIP N
ATOM   1110  CA  GLY A 141      39.160   9.497  55.536  1.00 45.88      3QIP C
ATOM   1111  C   GLY A 141      39.760   8.967  54.250  1.00 52.66      3QIP C
ATOM   1112  O   GLY A 141      40.911   9.268  53.917  1.00 48.93      3QIP O
ATOM   1113  N   ILE A 142      38.988   8.166  53.525  1.00 48.49      3QIP N
ATOM   1114  CA  ILE A 142      39.391   7.736  52.190  1.00 46.90      3QIP C
ATOM   1115  C   ILE A 142      39.133   8.874  51.186  1.00 51.30      3QIP C
ATOM   1116  O   ILE A 142      38.025   9.413  51.119  1.00 44.88      3QIP O
ATOM   1117  CB  ILE A 142      38.621   6.465  51.772  1.00 51.52      3QIP C
ATOM   1118  CG1 ILE A 142      38.778   5.376  52.844  1.00 51.38      3QIP C
ATOM   1119  CG2 ILE A 142      39.109   5.954  50.418  1.00 47.76      3QIP C
ATOM   1120  CD1 ILE A 142      37.660   4.370  52.856  1.00 48.58      3QIP C
ATOM   1121  N   ARG A 143      40.154   9.229  50.409  1.00 51.14      3QIP N
ATOM   1122  CA  ARG A 143      40.061  10.354  49.472  1.00 50.17      3QIP C
ATOM   1123  C   ARG A 143      39.973   9.911  48.019  1.00 49.68      3QIP C
ATOM   1124  O   ARG A 143      40.795   9.118  47.547  1.00 48.25      3QIP O
ATOM   1125  CB  ARG A 143      41.273  11.278  49.612  1.00 46.62      3QIP C
ATOM   1126  CG  ARG A 143      41.510  11.813  51.006  1.00 49.77      3QIP C
ATOM   1127  CD  ARG A 143      40.996  13.223  51.154  1.00 52.45      3QIP C
ATOM   1128  NE  ARG A 143      41.733  14.170  50.318  1.00 57.51      3QIP N
ATOM   1129  CZ  ARG A 143      41.211  15.311  49.874  1.00 54.63      3QIP C
ATOM   1130  NH1 ARG A 143      39.959  15.610  50.192  1.00 48.10      3QIP N
ATOM   1131  NH2 ARG A 143      41.925  16.141  49.115  1.00 47.00      3QIP N
ATOM   1132  N   TYR A 144      38.986  10.458  47.315  1.00 48.98      3QIP N
ATOM   1133  CA  TYR A 144      38.845  10.283  45.875  1.00 50.32      3QIP C
ATOM   1134  C   TYR A 144      38.702  11.636  45.154  1.00 50.00      3QIP C
ATOM   1135  O   TYR A 144      38.284  12.623  45.746  1.00 43.44      3QIP O
ATOM   1136  CB  TYR A 144      37.577   9.490  45.572  1.00 45.64      3QIP C
ATOM   1137  CG  TYR A 144      37.528   8.055  46.074  1.00 50.23      3QIP C
ATOM   1138  CD1 TYR A 144      38.067   7.017  45.322  1.00 48.67      3QIP C
ATOM   1139  CD2 TYR A 144      36.876   7.731  47.264  1.00 50.34      3QIP C
ATOM   1140  CE1 TYR A 144      37.990   5.702  45.756  1.00 51.02      3QIP C
ATOM   1141  CE2 TYR A 144      36.797   6.418  47.707  1.00 46.21      3QIP C
ATOM   1142  CZ  TYR A 144      37.358   5.410  46.948  1.00 51.23      3QIP C
ATOM   1143  OH  TYR A 144      37.283   4.101  47.368  1.00 56.98      3QIP O
ATOM   1144  N   GLN A 145      39.024  11.662  43.864  1.00 47.13      3QIP N
ATOM   1145  CA  GLN A 145      38.581  12.735  42.988  1.00 47.28      3QIP C
ATOM   1146  C   GLN A 145      37.881  12.112  41.773  1.00 47.67      3QIP C
ATOM   1147  O   GLN A 145      38.059  10.917  41.493  1.00 42.62      3QIP O
ATOM   1148  CB  GLN A 145      39.767  13.554  42.531  1.00 44.62      3QIP C
ATOM   1149  CG  GLN A 145      40.681  12.803  41.597  1.00 43.24      3QIP C
ATOM   1150  CD  GLN A 145      41.929  13.581  41.330  1.00 45.58      3QIP C
ATOM   1151  OE1 GLN A 145      42.254  14.504  42.074  1.00 46.87      3QIP O
ATOM   1152  NE2 GLN A 145      42.639  13.230  40.264  1.00 45.37      3QIP N
ATOM   1153  N   TYR A 146      37.100  12.919  41.052  1.00 38.88      3QIP N
ATOM   1154  CA  TYR A 146      36.379  12.442  39.880  1.00 37.44      3QIP C
ATOM   1155  C   TYR A 146      37.256  12.414  38.617  1.00 39.48      3QIP C
ATOM   1156  O   TYR A 146      38.098  13.285  38.406  1.00 40.24      3QIP O
ATOM   1157  CB  TYR A 146      35.128  13.303  39.640  1.00 39.12      3QIP C
ATOM   1158  CG  TYR A 146      33.909  12.841  40.404  1.00 38.46      3QIP C
ATOM   1159  CD1 TYR A 146      32.955  12.034  39.800  1.00 34.64      3QIP C
ATOM   1160  CD2 TYR A 146      33.712  13.207  41.727  1.00 35.97      3QIP C
ATOM   1161  CE1 TYR A 146      31.847  11.617  40.483  1.00 34.60      3QIP C
ATOM   1162  CE2 TYR A 146      32.610  12.787  42.420  1.00 35.86      3QIP C
ATOM   1163  CZ  TYR A 146      31.676  11.990  41.789  1.00 39.75      3QIP C
ATOM   1164  OH  TYR A 146      30.561  11.561  42.461  1.00 39.79      3QIP O
ATOM   1165  N   ASN A 147      37.055  11.400  37.782  1.00 36.72      3QIP N
ATOM   1166  CA  ASN A 147      37.674  11.356  36.464  1.00 40.01      3QIP C
ATOM   1167  C   ASN A 147      36.618  11.617  35.400  1.00 41.36      3QIP C
ATOM   1168  O   ASN A 147      36.944  11.754  34.215  1.00 38.53      3QIP O
ATOM   1169  CB  ASN A 147      38.309   9.987  36.195  1.00 45.74      3QIP C
ATOM   1170  CG  ASN A 147      39.389   9.633  37.202  1.00 42.98      3QIP C
ATOM   1171  OD1 ASN A 147      40.299  10.417  37.443  1.00 47.91      3QIP O
ATOM   1172  ND2 ASN A 147      39.271   8.463  37.815  1.00 42.66      3QIP N
ATOM   1173  N   VAL A 148      35.356  11.662  35.833  1.00 40.26      3QIP N
ATOM   1174  CA  VAL A 148      34.219  11.875  34.927  1.00 37.77      3QIP C
ATOM   1175  C   VAL A 148      33.309  13.023  35.392  1.00 36.40      3QIP C
ATOM   1176  O   VAL A 148      33.485  13.563  36.489  1.00 35.67      3QIP O
ATOM   1177  CB  VAL A 148      33.405  10.593  34.759  1.00 37.65      3QIP C
ATOM   1178  CG1 VAL A 148      34.290   9.484  34.182  1.00 34.30      3QIP C
ATOM   1179  CG2 VAL A 148      32.824  10.164  36.082  1.00 34.39      3QIP C
ATOM   1180  N   LEU A 149      32.355  13.411  34.548  1.00 39.54      3QIP N
ATOM   1181  CA  LEU A 149      31.435  14.501  34.886  1.00 38.59      3QIP C
ATOM   1182  C   LEU A 149      30.640  14.136  36.134  1.00 38.70      3QIP C
ATOM   1183  O   LEU A 149      29.887  13.170  36.128  1.00 40.11      3QIP O
ATOM   1184  CB  LEU A 149      30.460  14.790  33.722  1.00 34.28      3QIP C
ATOM   1185  CG  LEU A 149      31.013  15.203  32.353  1.00 31.83      3QIP C
ATOM   1186  CD1 LEU A 149      29.888  15.475  31.334  1.00 34.60      3QIP C
ATOM   1187  CD2 LEU A 149      31.939  16.419  32.454  1.00 29.62      3QIP C
ATOM   1188  N   PRO A 150      30.790  14.912  37.214  1.00 38.79      3QIP N
ATOM   1189  CA  PRO A 150      30.012  14.570  38.408  1.00 38.08      3QIP C
ATOM   1190  C   PRO A 150      28.563  15.032  38.312  1.00 42.10      3QIP C
ATOM   1191  O   PRO A 150      28.268  16.030  37.636  1.00 36.51      3QIP O
ATOM   1192  CB  PRO A 150      30.715  15.363  39.521  1.00 37.92      3QIP C
ATOM   1193  CG  PRO A 150      32.007  15.822  38.941  1.00 37.31      3QIP C
ATOM   1194  CD  PRO A 150      31.742  15.997  37.480  1.00 35.32      3QIP C
ATOM   1195  N   GLN A 151      27.680  14.323  39.010  1.00 35.87      3QIP N
ATOM   1196  CA  GLN A 151      26.281  14.692  39.118  1.00 40.04      3QIP C
ATOM   1197  C   GLN A 151      26.105  15.890  40.044  1.00 46.32      3QIP C
ATOM   1198  O   GLN A 151      26.527  15.849  41.204  1.00 49.19      3QIP O
ATOM   1199  CB  GLN A 151      25.493  13.539  39.711  1.00 42.16      3QIP C
ATOM   1200  CG  GLN A 151      24.298  13.129  38.900  1.00 50.69      3QIP C
ATOM   1201  CD  GLN A 151      24.353  11.660  38.557  1.00 59.15      3QIP C
ATOM   1202  OE1 GLN A 151      24.089  10.809  39.549  1.00 61.88      3QIP O
ATOM   1203  NE2 GLN A 151      24.652  11.290  37.418  1.00 59.08      3QIP N
ATOM   1204  N   GLY A 152      25.462  16.941  39.547  1.00 41.45      3QIP N
ATOM   1205  CA  GLY A 152      25.246  18.137  40.350  1.00 43.04      3QIP C
ATOM   1206  C   GLY A 152      26.344  19.181  40.227  1.00 41.27      3QIP C
ATOM   1207  O   GLY A 152      26.305  20.209  40.895  1.00 47.57      3QIP O
ATOM   1208  N   TRP A 153      27.325  18.939  39.371  1.00 39.45      3QIP N
ATOM   1209  CA  TRP A 153      28.333  19.961  39.097  1.00 39.73      3QIP C
ATOM   1210  C   TRP A 153      27.943  20.822  37.903  1.00 40.08      3QIP C
ATOM   1211  O   TRP A 153      27.341  20.341  36.947  1.00 40.36      3QIP O
ATOM   1212  CB  TRP A 153      29.697  19.339  38.854  1.00 37.92      3QIP C
ATOM   1213  CG  TRP A 153      30.740  20.312  38.397  1.00 39.56      3QIP C
ATOM   1214  CD1 TRP A 153      31.286  21.341  39.116  1.00 39.54      3QIP C
ATOM   1215  CD2 TRP A 153      31.396  20.322  37.123  1.00 38.68      3QIP C
ATOM   1216  NE1 TRP A 153      32.234  21.993  38.362  1.00 35.50      3QIP N
ATOM   1217  CE2 TRP A 153      32.324  21.384  37.136  1.00 36.41      3QIP C
ATOM   1218  CE3 TRP A 153      31.286  19.535  35.973  1.00 37.65      3QIP C
ATOM   1219  CZ2 TRP A 153      33.134  21.683  36.041  1.00 36.76      3QIP C
ATOM   1220  CZ3 TRP A 153      32.092  19.824  34.892  1.00 35.08      3QIP C
ATOM   1221  CH2 TRP A 153      33.001  20.903  34.929  1.00 41.56      3QIP C
ATOM   1222  N   LYS A 154      28.329  22.092  37.972  1.00 40.48      3QIP N
ATOM   1223  CA  LYS A 154      27.832  23.146  37.092  1.00 40.99      3QIP C
ATOM   1224  C   LYS A 154      28.043  22.840  35.622  1.00 37.67      3QIP C
ATOM   1225  O   LYS A 154      27.160  23.055  34.808  1.00 40.96      3QIP O
ATOM   1226  CB  LYS A 154      28.534  24.456  37.455  1.00 43.65      3QIP C
ATOM   1227  CG  LYS A 154      28.109  25.697  36.666  1.00 42.77      3QIP C
ATOM   1228  CD  LYS A 154      28.948  26.891  37.165  1.00 42.75      3QIP C
ATOM   1229  CE  LYS A 154      28.724  28.149  36.333  1.00 50.39      3QIP C
ATOM   1230  NZ  LYS A 154      29.588  29.262  36.808  1.00 48.28      3QIP N
ATOM   1231  N   GLY A 155      29.218  22.323  35.289  1.00 37.71      3QIP N
ATOM   1232  CA  GLY A 155      29.573  22.091  33.902  1.00 39.72      3QIP C
ATOM   1233  C   GLY A 155      29.034  20.826  33.249  1.00 37.95      3QIP C
ATOM   1234  O   GLY A 155      29.130  20.676  32.033  1.00 37.95      3QIP O
ATOM   1235  N   SER A 156      28.477  19.915  34.040  1.00 37.55      3QIP N
ATOM   1236  CA  SER A 156      28.114  18.595  33.520  1.00 37.82      3QIP C
ATOM   1237  C   SER A 156      27.112  18.629  32.356  1.00 36.51      3QIP C
ATOM   1238  O   SER A 156      27.405  18.102  31.289  1.00 33.21      3QIP O
ATOM   1239  CB  SER A 156      27.660  17.651  34.644  1.00 36.25      3QIP C
ATOM   1240  OG  SER A 156      28.748  17.399  35.519  1.00 38.77      3QIP O
ATOM   1241  N   PRO A 157      25.952  19.284  32.548  1.00 35.02      3QIP N
ATOM   1242  CA  PRO A 157      24.944  19.356  31.487  1.00 35.49      3QIP C
ATOM   1243  C   PRO A 157      25.527  19.825  30.163  1.00 35.11      3QIP C
ATOM   1244  O   PRO A 157      25.330  19.156  29.153  1.00 33.36      3QIP O
ATOM   1245  CB  PRO A 157      23.951  20.408  32.014  1.00 39.96      3QIP C
ATOM   1246  CG  PRO A 157      24.054  20.307  33.492  1.00 43.27      3QIP C
ATOM   1247  CD  PRO A 157      25.523  20.002  33.763  1.00 37.29      3QIP C
ATOM   1248  N   ALA A 158      26.239  20.952  30.168  1.00 32.80      3QIP N
ATOM   1249  CA  ALA A 158      26.785  21.512  28.941  1.00 35.00      3QIP C
ATOM   1250  C   ALA A 158      27.898  20.646  28.345  1.00 38.21      3QIP C
ATOM   1251  O   ALA A 158      27.965  20.465  27.120  1.00 33.67      3QIP O
ATOM   1252  CB  ALA A 158      27.279  22.956  29.169  1.00 37.44      3QIP C
ATOM   1253  N   ILE A 159      28.774  20.110  29.193  1.00 35.47      3QIP N
ATOM   1254  CA  ILE A 159      29.864  19.282  28.673  1.00 34.97      3QIP C
ATOM   1255  C   ILE A 159      29.296  17.977  28.108  1.00 31.53      3QIP C
ATOM   1256  O   ILE A 159      29.642  17.568  27.002  1.00 32.91      3QIP O
ATOM   1257  CB  ILE A 159      31.007  19.048  29.706  1.00 37.25      3QIP C
ATOM   1258  CG1 ILE A 159      31.695  20.386  30.028  1.00 42.39      3QIP C
ATOM   1259  CG2 ILE A 159      32.024  18.070  29.149  1.00 34.82      3QIP C
ATOM   1260  CD1 ILE A 159      32.872  20.283  30.998  1.00 38.44      3QIP C
ATOM   1261  N   PHE A 160      28.369  17.353  28.826  1.00 33.19      3QIP N
ATOM   1262  CA  PHE A 160      27.739  16.169  28.253  1.00 30.97      3QIP C
ATOM   1263  C   PHE A 160      27.142  16.405  26.868  1.00 35.22      3QIP C
ATOM   1264  O   PHE A 160      27.314  15.598  25.943  1.00 31.72      3QIP O
ATOM   1265  CB  PHE A 160      26.671  15.556  29.142  1.00 28.98      3QIP C
ATOM   1266  CG  PHE A 160      26.094  14.293  28.547  1.00 33.88      3QIP C
ATOM   1267  CD1 PHE A 160      26.791  13.088  28.644  1.00 31.33      3QIP C
ATOM   1268  CD2 PHE A 160      24.910  14.321  27.826  1.00 34.76      3QIP C
ATOM   1269  CE1 PHE A 160      26.305  11.945  28.064  1.00 34.89      3QIP C
ATOM   1270  CE2 PHE A 160      24.404  13.169  27.246  1.00 36.95      3QIP C
ATOM   1271  CZ  PHE A 160      25.105  11.973  27.372  1.00 39.69      3QIP C
ATOM   1272  N   GLN A 161      26.412  17.507  26.725  1.00 32.99      3QIP N
ATOM   1273  CA  GLN A 161      25.728  17.753  25.477  1.00 30.59      3QIP C
ATOM   1274  C   GLN A 161      26.706  18.046  24.350  1.00 29.31      3QIP C
ATOM   1275  O   GLN A 161      26.518  17.584  23.233  1.00 30.70      3QIP O
ATOM   1276  CB  GLN A 161      24.702  18.889  25.623  1.00 39.95      3QIP C
ATOM   1277  CG  GLN A 161      24.062  19.269  24.309  1.00 37.71      3QIP C
ATOM   1278  CD  GLN A 161      24.551  20.610  23.806  1.00 54.73      3QIP C
ATOM   1279  OE1 GLN A 161      23.716  21.648  23.967  1.00 55.29      3QIP O
ATOM   1280  NE2 GLN A 161      25.674  20.720  23.286  1.00 41.33      3QIP N
ATOM   1281  N   SER A 162      27.761  18.800  24.624  1.00 29.95      3QIP N
ATOM   1282  CA  SER A 162      28.727  19.090  23.568  1.00 32.64      3QIP C
ATOM   1283  C   SER A 162      29.512  17.827  23.154  1.00 35.74      3QIP C
ATOM   1284  O   SER A 162      29.838  17.626  21.976  1.00 35.22      3QIP O
ATOM   1285  CB  SER A 162      29.681  20.222  23.988  1.00 38.97      3QIP C
ATOM   1286  OG  SER A 162      30.749  19.718  24.778  1.00 50.19      3QIP O
ATOM   1287  N   SER A 163      29.786  16.963  24.122  1.00 34.83      3QIP N
ATOM   1288  CA  SER A 163      30.375  15.655  23.820  1.00 36.21      3QIP C
ATOM   1289  C   SER A 163      29.441  14.818  22.938  1.00 35.69      3QIP C
ATOM   1290  O   SER A 163      29.867  14.255  21.934  1.00 35.87      3QIP O
ATOM   1291  CB  SER A 163      30.682  14.912  25.119  1.00 32.76      3QIP C
ATOM   1292  OG  SER A 163      31.518  15.724  25.931  1.00 36.52      3QIP O
ATOM   1293  N   MET A 164      28.161  14.735  23.299  1.00 36.99      3QIP N
ATOM   1294  CA  MET A 164      27.224  13.937  22.490  1.00 33.63      3QIP C
ATOM   1295  C   MET A 164      27.183  14.462  21.045  1.00 37.96      3QIP C
ATOM   1296  O   MET A 164      27.109  13.683  20.084  1.00 34.70      3QIP O
ATOM   1297  CB  MET A 164      25.820  13.919  23.110  1.00 36.89      3QIP C
ATOM   1298  CG  MET A 164      24.768  13.231  22.243  1.00 34.82      3QIP C
ATOM   1299  SD  MET A 164      25.089  11.463  21.938  1.00 40.84      3QIP S
ATOM   1300  CE  MET A 164      24.402  10.746  23.431  1.00 35.81      3QIP C
ATOM   1301  N   THR A 165      27.271  15.783  20.903  1.00 37.52      3QIP N
ATOM   1302  CA  THR A 165      27.200  16.439  19.598  1.00 36.38      3QIP C
ATOM   1303  C   THR A 165      28.409  16.093  18.741  1.00 38.14      3QIP C
ATOM   1304  O   THR A 165      28.272  15.735  17.572  1.00 38.52      3QIP O
ATOM   1305  CB  THR A 165      27.048  17.976  19.746  1.00 38.29      3QIP C
ATOM   1306  OG1 THR A 165      25.782  18.271  20.352  1.00 38.57      3QIP O
ATOM   1307  CG2 THR A 165      27.137  18.683  18.376  1.00 39.28      3QIP C
ATOM   1308  N   LYS A 166      29.598  16.184  19.322  1.00 40.15      3QIP N
ATOM   1309  CA  LYS A 166      30.794  15.787  18.594  1.00 40.05      3QIP C
ATOM   1310  C   LYS A 166      30.713  14.316  18.192  1.00 37.68      3QIP C
ATOM   1311  O   LYS A 166      31.026  13.967  17.064  1.00 43.04      3QIP O
ATOM   1312  CB  LYS A 166      32.060  16.054  19.403  1.00 42.02      3QIP C
ATOM   1313  CG  LYS A 166      32.336  17.506  19.623  1.00 46.31      3QIP C
ATOM   1314  CD  LYS A 166      33.668  17.727  20.313  1.00 53.18      3QIP C
ATOM   1315  CE  LYS A 166      33.924  19.223  20.504  1.00 62.80      3QIP C
ATOM   1316  NZ  LYS A 166      35.170  19.492  21.271  1.00 68.07      3QIP N
ATOM   1317  N   ILE A 167      30.258  13.460  19.101  1.00 36.27      3QIP N
ATOM   1318  CA  ILE A 167      30.165  12.028  18.810  1.00 37.20      3QIP C
ATOM   1319  C   ILE A 167      29.181  11.729  17.689  1.00 44.98      3QIP C
ATOM   1320  O   ILE A 167      29.396  10.809  16.910  1.00 42.02      3QIP O
ATOM   1321  CB  ILE A 167      29.804  11.203  20.074  1.00 38.78      3QIP C
ATOM   1322  CG1 ILE A 167      30.977  11.211  21.061  1.00 40.34      3QIP C
ATOM   1323  CG2 ILE A 167      29.418   9.773  19.726  1.00 38.87      3QIP C
ATOM   1324  CD1 ILE A 167      30.597  10.772  22.457  1.00 40.26      3QIP C
ATOM   1325  N   LEU A 168      28.108  12.512  17.595  1.00 37.92      3QIP N
ATOM   1326  CA  LEU A 168      27.052  12.214  16.633  1.00 40.81      3QIP C
ATOM   1327  C   LEU A 168      27.462  12.690  15.263  1.00 40.46      3QIP C
ATOM   1328  O   LEU A 168      26.928  12.250  14.240  1.00 45.35      3QIP O
ATOM   1329  CB  LEU A 168      25.734  12.892  17.039  1.00 37.15      3QIP C
ATOM   1330  CG  LEU A 168      24.941  12.193  18.139  1.00 37.40      3QIP C
ATOM   1331  CD1 LEU A 168      23.696  12.992  18.521  1.00 35.57      3QIP C
ATOM   1332  CD2 LEU A 168      24.553  10.809  17.677  1.00 39.00      3QIP C
ATOM   1333  N   GLU A 169      28.423  13.596  15.267  1.00 41.88      3QIP N
ATOM   1334  CA  GLU A 169      28.804  14.350  14.091  1.00 48.78      3QIP C
ATOM   1335  C   GLU A 169      29.160  13.438  12.915  1.00 53.22      3QIP C
ATOM   1336  O   GLU A 169      28.609  13.588  11.824  1.00 54.44      3QIP O
ATOM   1337  CB  GLU A 169      29.982  15.247  14.444  1.00 50.67      3QIP C
ATOM   1338  CG  GLU A 169      29.792  16.707  14.155  1.00 59.79      3QIP C
ATOM   1339  CD  GLU A 169      29.740  16.997  12.677  1.00 69.59      3QIP C
ATOM   1340  OE1 GLU A 169      30.523  17.864  12.223  1.00 80.37      3QIP O
ATOM   1341  OE2 GLU A 169      28.912  16.367  11.974  1.00 68.07      3QIP O
ATOM   1342  N   PRO A 170      30.085  12.486  13.122  1.00 55.29      3QIP N
ATOM   1343  CA  PRO A 170      30.389  11.671  11.944  1.00 54.24      3QIP C
ATOM   1344  C   PRO A 170      29.176  10.875  11.494  1.00 54.27      3QIP C
ATOM   1345  O   PRO A 170      28.952  10.760  10.291  1.00 58.90      3QIP O
ATOM   1346  CB  PRO A 170      31.523  10.747  12.418  1.00 50.57      3QIP C
ATOM   1347  CG  PRO A 170      31.569  10.878  13.893  1.00 52.30      3QIP C
ATOM   1348  CD  PRO A 170      31.006  12.215  14.238  1.00 47.87      3QIP C
ATOM   1349  N   PHE A 171      28.392  10.357  12.436  1.00 48.14      3QIP N
ATOM   1350  CA  PHE A 171      27.231   9.564  12.064  1.00 44.11      3QIP C
ATOM   1351  C   PHE A 171      26.232  10.382  11.258  1.00 52.15      3QIP C
ATOM   1352  O   PHE A 171      25.601   9.868  10.336  1.00 53.87      3QIP O
ATOM   1353  CB  PHE A 171      26.532   8.986  13.285  1.00 47.52      3QIP C
ATOM   1354  CG  PHE A 171      25.426   8.022  12.946  1.00 46.62      3QIP C
ATOM   1355  CD1 PHE A 171      24.149   8.480  12.690  1.00 45.66      3QIP C
ATOM   1356  CD2 PHE A 171      25.671   6.661  12.874  1.00 49.03      3QIP C
ATOM   1357  CE1 PHE A 171      23.141   7.618  12.381  1.00 47.30      3QIP C
ATOM   1358  CE2 PHE A 171      24.657   5.777  12.562  1.00 44.94      3QIP C
ATOM   1359  CZ  PHE A 171      23.389   6.253  12.318  1.00 50.52      3QIP C
ATOM   1360  N   ARG A 172      26.075  11.651  11.616  1.00 47.49      3QIP N
ATOM   1361  CA  ARG A 172      25.094  12.474  10.933  1.00 50.21      3QIP C
ATOM   1362  C   ARG A 172      25.585  12.747   9.518  1.00 55.78      3QIP C
ATOM   1363  O   ARG A 172      24.814  12.691   8.567  1.00 59.95      3QIP O
ATOM   1364  CB  ARG A 172      24.811  13.767  11.705  1.00 45.23      3QIP C
ATOM   1365  CG  ARG A 172      23.852  13.591  12.881  1.00 40.05      3QIP C
ATOM   1366  CD  ARG A 172      23.200  14.916  13.304  1.00 47.13      3QIP C
ATOM   1367  NE  ARG A 172      23.758  15.429  14.550  1.00 50.41      3QIP N
ATOM   1368  CZ  ARG A 172      23.060  15.698  15.656  1.00 45.54      3QIP C
ATOM   1369  NH1 ARG A 172      21.748  15.531  15.695  1.00 36.63      3QIP N
ATOM   1370  NH2 ARG A 172      23.685  16.159  16.730  1.00 45.05      3QIP N
ATOM   1371  N   LYS A 173      26.880  13.007   9.382  1.00 54.78      3QIP N
ATOM   1372  CA  LYS A 173      27.472  13.255   8.074  1.00 61.02      3QIP C
ATOM   1373  C   LYS A 173      27.242  12.064   7.144  1.00 64.62      3QIP C
ATOM   1374  O   LYS A 173      27.016  12.230   5.945  1.00 69.99      3QIP O
ATOM   1375  CB  LYS A 173      28.963  13.544   8.222  1.00 62.90      3QIP C
ATOM   1376  CG  LYS A 173      29.658  13.964   6.939  1.00 73.07      3QIP C
ATOM   1377  CD  LYS A 173      30.984  14.659   7.247  1.00 77.05      3QIP C
ATOM   1378  CE  LYS A 173      30.774  15.857   8.180  1.00 74.48      3QIP C
ATOM   1379  NZ  LYS A 173      32.052  16.550   8.539  1.00 74.65      3QIP N
ATOM   1380  N   GLN A 174      27.274  10.865   7.711  1.00 61.67      3QIP N
ATOM   1381  CA  GLN A 174      27.143   9.639   6.938  1.00 61.70      3QIP C
ATOM   1382  C   GLN A 174      25.690   9.263   6.644  1.00 63.64      3QIP C
ATOM   1383  O   GLN A 174      25.404   8.572   5.663  1.00 59.59      3QIP O
ATOM   1384  CB  GLN A 174      27.819   8.493   7.685  1.00 65.55      3QIP C
ATOM   1385  CG  GLN A 174      29.275   8.754   8.005  1.00 67.62      3QIP C
ATOM   1386  CD  GLN A 174      30.204   8.225   6.934  1.00 78.63      3QIP C
ATOM   1387  OE1 GLN A 174      31.394   7.794   7.345  1.00 76.13      3QIP O
ATOM   1388  NE2 GLN A 174      29.854   8.190   5.751  1.00 80.83      3QIP N
ATOM   1389  N   ASN A 175      24.777   9.697   7.507  1.00 60.10      3QIP N
ATOM   1390  CA  ASN A 175      23.361   9.397   7.334  1.00 54.96      3QIP C
ATOM   1391  C   ASN A 175      22.526  10.676   7.356  1.00 61.90      3QIP C
ATOM   1392  O   ASN A 175      21.755  10.904   8.291  1.00 60.37      3QIP O
ATOM   1393  CB  ASN A 175      22.879   8.452   8.431  1.00 57.31      3QIP C
ATOM   1394  CG  ASN A 175      23.651   7.151   8.462  1.00 58.07      3QIP C
ATOM   1395  OD1 ASN A 175      23.176   6.120   7.975  1.00 62.08      3QIP O
ATOM   1396  ND2 ASN A 175      24.844   7.187   9.040  1.00 52.95      3QIP N
ATOM   1397  N   PRO A 176      22.675  11.511   6.317  1.00 62.76      3QIP N
ATOM   1398  CA  PRO A 176      22.057  12.842   6.265  1.00 63.15      3QIP C
ATOM   1399  C   PRO A 176      20.536  12.809   6.344  1.00 61.54      3QIP C
ATOM   1400  O   PRO A 176      19.946  13.817   6.732  1.00 58.90      3QIP O
ATOM   1401  CB  PRO A 176      22.502  13.379   4.902  1.00 65.34      3QIP C
ATOM   1402  CG  PRO A 176      22.801  12.153   4.093  1.00 67.65      3QIP C
ATOM   1403  CD  PRO A 176      23.370  11.175   5.063  1.00 64.01      3QIP C
ATOM   1404  N   ASP A 177      19.921  11.678   5.992  1.00 57.42      3QIP N
ATOM   1405  CA  ASP A 177      18.462  11.555   5.993  1.00 60.33      3QIP C
ATOM   1406  C   ASP A 177      17.917  10.951   7.281  1.00 60.11      3QIP C
ATOM   1407  O   ASP A 177      16.714  10.691   7.388  1.00 60.80      3QIP O
ATOM   1408  CB  ASP A 177      17.984  10.713   4.809  1.00 59.94      3QIP C
ATOM   1409  CG  ASP A 177      18.414  11.284   3.478  1.00 64.84      3QIP C
ATOM   1410  OD1 ASP A 177      18.627  12.516   3.404  1.00 70.89      3QIP O
ATOM   1411  OD2 ASP A 177      18.541  10.504   2.509  1.00 65.23      3QIP O
ATOM   1412  N   ILE A 178      18.800  10.696   8.242  1.00 54.43      3QIP N
ATOM   1413  CA  ILE A 178      18.366  10.284   9.569  1.00 52.46      3QIP C
ATOM   1414  C   ILE A 178      18.357  11.512  10.468  1.00 46.79      3QIP C
ATOM   1415  O   ILE A 178      19.325  12.267  10.493  1.00 47.50      3QIP O
ATOM   1416  CB  ILE A 178      19.307   9.254  10.193  1.00 49.75      3QIP C
ATOM   1417  CG1 ILE A 178      19.573   8.103   9.213  1.00 54.77      3QIP C
ATOM   1418  CG2 ILE A 178      18.731   8.757  11.515  1.00 44.42      3QIP C
ATOM   1419  CD1 ILE A 178      18.328   7.532   8.576  1.00 53.19      3QIP C
ATOM   1420  N   VAL A 179      17.267  11.695  11.207  1.00 44.43      3QIP N
ATOM   1421  CA  VAL A 179      17.078  12.884  12.032  1.00 38.42      3QIP C
ATOM   1422  C   VAL A 179      17.227  12.530  13.496  1.00 33.58      3QIP C
ATOM   1423  O   VAL A 179      16.520  11.669  14.007  1.00 36.73      3QIP O
ATOM   1424  CB  VAL A 179      15.662  13.480  11.864  1.00 38.76      3QIP C
ATOM   1425  CG1 VAL A 179      15.459  14.608  12.867  1.00 36.74      3QIP C
ATOM   1426  CG2 VAL A 179      15.437  13.961  10.425  1.00 41.82      3QIP C
ATOM   1427  N   ILE A 180      18.110  13.231  14.184  1.00 33.48      3QIP N
ATOM   1428  CA  ILE A 180      18.367  12.899  15.573  1.00 37.03      3QIP C
ATOM   1429  C   ILE A 180      18.144  14.119  16.458  1.00 31.32      3QIP C
ATOM   1430  O   ILE A 180      18.661  15.192  16.171  1.00 33.80      3QIP O
ATOM   1431  CB  ILE A 180      19.818  12.372  15.736  1.00 35.66      3QIP C
ATOM   1432  CG1 ILE A 180      19.976  11.062  14.950  1.00 36.28      3QIP C
ATOM   1433  CG2 ILE A 180      20.157  12.150  17.205  1.00 34.16      3QIP C
ATOM   1434  CD1 ILE A 180      21.291  10.403  15.138  1.00 43.26      3QIP C
ATOM   1435  N   TYR A 181      17.391  13.949  17.536  1.00 31.26      3QIP N
ATOM   1436  CA  TYR A 181      17.248  15.031  18.512  1.00 34.63      3QIP C
ATOM   1437  C   TYR A 181      17.793  14.645  19.885  1.00 32.66      3QIP C
ATOM   1438  O   TYR A 181      17.418  13.608  20.425  1.00 31.40      3QIP O
ATOM   1439  CB  TYR A 181      15.784  15.487  18.629  1.00 32.90      3QIP C
ATOM   1440  CG  TYR A 181      15.546  16.424  19.795  1.00 31.25      3QIP C
ATOM   1441  CD1 TYR A 181      16.010  17.743  19.756  1.00 30.20      3QIP C
ATOM   1442  CD2 TYR A 181      14.853  15.999  20.929  1.00 27.70      3QIP C
ATOM   1443  CE1 TYR A 181      15.808  18.612  20.814  1.00 28.46      3QIP C
ATOM   1444  CE2 TYR A 181      14.636  16.873  22.001  1.00 31.11      3QIP C
ATOM   1445  CZ  TYR A 181      15.117  18.180  21.924  1.00 30.02      3QIP C
ATOM   1446  OH  TYR A 181      14.931  19.049  22.961  1.00 30.30      3QIP O
ATOM   1447  N   GLN A 182      18.662  15.494  20.445  1.00 28.94      3QIP N
ATOM   1448  CA  GLN A 182      19.282  15.246  21.753  1.00 32.84      3QIP C
ATOM   1449  C   GLN A 182      18.550  15.974  22.864  1.00 34.06      3QIP C
ATOM   1450  O   GLN A 182      18.334  17.184  22.786  1.00 35.13      3QIP O
ATOM   1451  CB  GLN A 182      20.721  15.778  21.794  1.00 37.20      3QIP C
ATOM   1452  CG  GLN A 182      21.677  15.236  20.745  1.00 39.17      3QIP C
ATOM   1453  CD  GLN A 182      22.794  16.226  20.439  1.00 41.80      3QIP C
ATOM   1454  OE1 GLN A 182      22.896  16.724  19.305  1.00 40.31      3QIP O
ATOM   1455  NE2 GLN A 182      23.629  16.536  21.456  1.00 31.36      3QIP N
ATOM   1456  N   TYR A 183      18.229  15.263  23.931  1.00 34.15      3QIP N
ATOM   1457  CA  TYR A 183      17.642  15.925  25.083  1.00 37.42      3QIP C
ATOM   1458  C   TYR A 183      18.111  15.252  26.357  1.00 33.77      3QIP C
ATOM   1459  O   TYR A 183      17.798  14.101  26.593  1.00 31.19      3QIP O
ATOM   1460  CB  TYR A 183      16.098  15.905  25.027  1.00 35.32      3QIP C
ATOM   1461  CG  TYR A 183      15.507  16.571  26.237  1.00 35.31      3QIP C
ATOM   1462  CD1 TYR A 183      15.597  17.949  26.395  1.00 37.31      3QIP C
ATOM   1463  CD2 TYR A 183      14.910  15.828  27.253  1.00 36.20      3QIP C
ATOM   1464  CE1 TYR A 183      15.093  18.580  27.518  1.00 37.13      3QIP C
ATOM   1465  CE2 TYR A 183      14.393  16.458  28.388  1.00 39.87      3QIP C
ATOM   1466  CZ  TYR A 183      14.490  17.832  28.505  1.00 41.66      3QIP C
ATOM   1467  OH  TYR A 183      14.006  18.474  29.619  1.00 46.88      3QIP O
ATOM   1468  N   MET A 184      18.823  15.984  27.197  1.00 32.76      3QIP N
ATOM   1469  CA  MET A 184      19.378  15.385  28.391  1.00 32.64      3QIP C
ATOM   1470  C   MET A 184      20.100  14.097  27.958  1.00 35.04      3QIP C
ATOM   1471  O   MET A 184      20.922  14.131  27.039  1.00 31.00      3QIP O
ATOM   1472  CB  MET A 184      18.283  15.164  29.437  1.00 29.15      3QIP C
ATOM   1473  CG  MET A 184      17.606  16.514  29.834  1.00 38.99      3QIP C
ATOM   1474  SD  MET A 184      16.452  16.402  31.214  1.00 39.22      3QIP S
ATOM   1475  CE  MET A 184      17.520  15.918  32.569  1.00 42.05      3QIP C
ATOM   1476  N   ASP A 185      19.770  12.967  28.559  1.00 33.37      3QIP N
ATOM   1477  CA  ASP A 185      20.470  11.738  28.191  1.00 40.28      3QIP C
ATOM   1478  C   ASP A 185      19.696  10.848  27.219  1.00 38.96      3QIP C
ATOM   1479  O   ASP A 185      20.038   9.689  27.052  1.00 36.51      3QIP O
ATOM   1480  CB  ASP A 185      20.943  10.965  29.427  1.00 40.03      3QIP C
ATOM   1481  CG  ASP A 185      19.823  10.619  30.374  1.00 46.65      3QIP C
ATOM   1482  OD1 ASP A 185      18.640  10.928  30.067  1.00 49.44      3QIP O
ATOM   1483  OD2 ASP A 185      20.138  10.040  31.441  1.00 42.46      3QIP O
ATOM   1484  N   ASP A 186      18.684  11.412  26.554  1.00 34.16      3QIP N
ATOM   1485  CA  ASP A 186      17.927  10.692  25.522  1.00 34.75      3QIP C
ATOM   1486  C   ASP A 186      18.291  11.108  24.097  1.00 32.27      3QIP C
ATOM   1487  O   ASP A 186      18.826  12.186  23.854  1.00 35.68      3QIP O
ATOM   1488  CB  ASP A 186      16.412  10.872  25.709  1.00 37.04      3QIP C
ATOM   1489  CG  ASP A 186      15.875  10.149  26.931  1.00 37.94      3QIP C
ATOM   1490  OD1 ASP A 186      16.357   9.040  27.248  1.00 42.37      3QIP O
ATOM   1491  OD2 ASP A 186      14.965  10.695  27.584  1.00 42.09      3QIP O
ATOM   1492  N   LEU A 187      18.003  10.230  23.146  1.00 36.33      3QIP N
ATOM   1493  CA  LEU A 187      18.179  10.549  21.742  1.00 33.77      3QIP C
ATOM   1494  C   LEU A 187      16.916  10.083  21.052  1.00 35.01      3QIP C
ATOM   1495  O   LEU A 187      16.500   8.949  21.257  1.00 37.80      3QIP O
ATOM   1496  CB  LEU A 187      19.384   9.806  21.159  1.00 35.88      3QIP C
ATOM   1497  CG  LEU A 187      20.779  10.125  21.699  1.00 35.24      3QIP C
ATOM   1498  CD1 LEU A 187      21.761   9.052  21.247  1.00 40.74      3QIP C
ATOM   1499  CD2 LEU A 187      21.257  11.508  21.269  1.00 36.87      3QIP C
ATOM   1500  N   TYR A 188      16.311  10.956  20.246  1.00 32.20      3QIP N
ATOM   1501  CA  TYR A 188      15.158  10.585  19.414  1.00 33.59      3QIP C
ATOM   1502  C   TYR A 188      15.670  10.437  17.999  1.00 31.75      3QIP C
ATOM   1503  O   TYR A 188      16.314  11.347  17.484  1.00 31.96      3QIP O
ATOM   1504  CB  TYR A 188      14.046  11.664  19.498  1.00 32.73      3QIP C
ATOM   1505  CG  TYR A 188      13.405  11.679  20.866  1.00 31.13      3QIP C
ATOM   1506  CD1 TYR A 188      13.987  12.373  21.910  1.00 28.56      3QIP C
ATOM   1507  CD2 TYR A 188      12.247  10.953  21.123  1.00 31.06      3QIP C
ATOM   1508  CE1 TYR A 188      13.436  12.352  23.173  1.00 30.15      3QIP C
ATOM   1509  CE2 TYR A 188      11.686  10.933  22.379  1.00 29.43      3QIP C
ATOM   1510  CZ  TYR A 188      12.293  11.628  23.403  1.00 31.75      3QIP C
ATOM   1511  OH  TYR A 188      11.745  11.621  24.664  1.00 33.18      3QIP O
ATOM   1512  N   VAL A 189      15.420   9.280  17.392  1.00 34.18      3QIP N
ATOM   1513  CA  VAL A 189      16.017   8.946  16.101  1.00 36.20      3QIP C
ATOM   1514  C   VAL A 189      14.913   8.584  15.107  1.00 37.69      3QIP C
ATOM   1515  O   VAL A 189      14.216   7.577  15.266  1.00 35.28      3QIP O
ATOM   1516  CB  VAL A 189      17.044   7.762  16.225  1.00 39.47      3QIP C
ATOM   1517  CG1 VAL A 189      17.840   7.594  14.929  1.00 32.74      3QIP C
ATOM   1518  CG2 VAL A 189      18.010   8.012  17.364  1.00 30.90      3QIP C
ATOM   1519  N   GLY A 190      14.733   9.421  14.091  1.00 35.65      3QIP N
ATOM   1520  CA  GLY A 190      13.608   9.240  13.199  1.00 34.51      3QIP C
ATOM   1521  C   GLY A 190      14.082   8.977  11.794  1.00 35.60      3QIP C
ATOM   1522  O   GLY A 190      15.125   9.468  11.401  1.00 41.47      3QIP O
ATOM   1523  N   SER A 191      13.326   8.189  11.036  1.00 42.24      3QIP N
ATOM   1524  CA  SER A 191      13.662   8.000   9.630  1.00 45.75      3QIP C
ATOM   1525  C   SER A 191      12.447   7.692   8.774  1.00 39.22      3QIP C
ATOM   1526  O   SER A 191      11.359   7.377   9.282  1.00 39.40      3QIP O
ATOM   1527  CB  SER A 191      14.697   6.882   9.461  1.00 49.04      3QIP C
ATOM   1528  OG  SER A 191      14.068   5.645   9.172  1.00 41.90      3QIP O
ATOM   1529  N   ASP A 192      12.643   7.773   7.465  1.00 39.00      3QIP N
ATOM   1530  CA  ASP A 192      11.601   7.356   6.529  1.00 48.98      3QIP C
ATOM   1531  C   ASP A 192      11.873   5.988   5.896  1.00 54.03      3QIP C
ATOM   1532  O   ASP A 192      11.269   5.641   4.874  1.00 49.24      3QIP O
ATOM   1533  CB  ASP A 192      11.409   8.403   5.436  1.00 48.54      3QIP C
ATOM   1534  CG  ASP A 192      10.687   9.629   5.938  1.00 49.64      3QIP C
ATOM   1535  OD1 ASP A 192       9.737   9.477   6.741  1.00 45.00      3QIP O
ATOM   1536  OD2 ASP A 192      11.094  10.737   5.534  1.00 51.90      3QIP O
ATOM   1537  N   LEU A 193      12.777   5.221   6.503  1.00 54.06      3QIP N
ATOM   1538  CA  LEU A 193      13.096   3.878   6.017  1.00 51.28      3QIP C
ATOM   1539  C   LEU A 193      12.000   2.898   6.411  1.00 52.80      3QIP C
ATOM   1540  O   LEU A 193      11.267   3.123   7.371  1.00 55.78      3QIP O
ATOM   1541  CB  LEU A 193      14.453   3.413   6.566  1.00 50.32      3QIP C
ATOM   1542  CG  LEU A 193      15.653   4.339   6.358  1.00 51.79      3QIP C
ATOM   1543  CD1 LEU A 193      16.842   3.956   7.253  1.00 50.42      3QIP C
ATOM   1544  CD2 LEU A 193      16.072   4.393   4.891  1.00 50.06      3QIP C
ATOM   1545  N   GLU A 194      11.877   1.815   5.651  1.00 60.11      3QIP N
ATOM   1546  CA  GLU A 194      10.942   0.735   5.960  1.00 58.59      3QIP C
ATOM   1547  C   GLU A 194      11.417   0.009   7.220  1.00 54.64      3QIP C
ATOM   1548  O   GLU A 194      12.596   0.058   7.560  1.00 56.54      3QIP O
ATOM   1549  CB  GLU A 194      10.853  -0.224   4.773  1.00 63.27      3QIP C
ATOM   1550  CG  GLU A 194      11.481   0.351   3.485  1.00 69.67      3QIP C
ATOM   1551  CD  GLU A 194      12.958   0.731   3.659  1.00 69.28      3QIP C
ATOM   1552  OE1 GLU A 194      13.456   1.642   2.948  1.00 64.63      3QIP O
ATOM   1553  OE2 GLU A 194      13.617   0.120   4.526  1.00 70.95      3QIP O
ATOM   1554  N   ILE A 195      10.496  -0.664   7.900  1.00 57.10      3QIP N
ATOM   1555  CA  ILE A 195      10.705  -1.114   9.276  1.00 55.30      3QIP C
ATOM   1556  C   ILE A 195      11.994  -1.897   9.499  1.00 59.82      3QIP C
ATOM   1557  O   ILE A 195      12.639  -1.755  10.543  1.00 57.08      3QIP O
ATOM   1558  CB  ILE A 195       9.503  -1.940   9.802  1.00 64.34      3QIP C
ATOM   1559  CG1 ILE A 195       8.192  -1.157   9.654  1.00 68.45      3QIP C
ATOM   1560  CG2 ILE A 195       9.718  -2.332  11.265  1.00 64.88      3QIP C
ATOM   1561  CD1 ILE A 195       7.545  -1.220   8.260  1.00 72.13      3QIP C
ATOM   1562  N   GLY A 196      12.365  -2.718   8.519  1.00 62.34      3QIP N
ATOM   1563  CA  GLY A 196      13.560  -3.536   8.609  1.00 56.66      3QIP C
ATOM   1564  C   GLY A 196      14.845  -2.731   8.584  1.00 54.82      3QIP C
ATOM   1565  O   GLY A 196      15.694  -2.884   9.459  1.00 48.69      3QIP O
ATOM   1566  N   GLN A 197      14.989  -1.868   7.582  1.00 57.85      3QIP N
ATOM   1567  CA  GLN A 197      16.197  -1.059   7.435  1.00 56.54      3QIP C
ATOM   1568  C   GLN A 197      16.315   0.047   8.489  1.00 53.99      3QIP C
ATOM   1569  O   GLN A 197      17.420   0.501   8.792  1.00 51.86      3QIP O
ATOM   1570  CB  GLN A 197      16.265  -0.466   6.033  1.00 57.35      3QIP C
ATOM   1571  CG  GLN A 197      16.114  -1.512   4.942  1.00 67.63      3QIP C
ATOM   1572  CD  GLN A 197      16.170  -0.921   3.542  1.00 81.00      3QIP C
ATOM   1573  OE1 GLN A 197      16.166  -1.792   2.533  1.00 76.02      3QIP O
ATOM   1574  NE2 GLN A 197      16.215   0.302   3.368  1.00 83.61      3QIP N
ATOM   1575  N   HIS A 198      15.181   0.476   9.042  1.00 52.89      3QIP N
ATOM   1576  CA  HIS A 198      15.201   1.411  10.166  1.00 52.40      3QIP C
ATOM   1577  C   HIS A 198      15.894   0.753  11.359  1.00 51.63      3QIP C
ATOM   1578  O   HIS A 198      16.823   1.320  11.936  1.00 49.19      3QIP O
ATOM   1579  CB  HIS A 198      13.784   1.863  10.566  1.00 49.98      3QIP C
ATOM   1580  CG  HIS A 198      13.756   2.707  11.803  1.00 49.57      3QIP C
ATOM   1581  ND1 HIS A 198      14.217   4.005  11.827  1.00 44.00      3QIP N
ATOM   1582  CD2 HIS A 198      13.350   2.429  13.067  1.00 50.24      3QIP C
ATOM   1583  CE1 HIS A 198      14.089   4.494  13.049  1.00 43.86      3QIP C
ATOM   1584  NE2 HIS A 198      13.573   3.556  13.822  1.00 39.70      3QIP N
ATOM   1585  N   ARG A 199      15.442  -0.449  11.712  1.00 52.73      3QIP N
ATOM   1586  CA  ARG A 199      16.027  -1.205  12.822  1.00 53.86      3QIP C
ATOM   1587  C   ARG A 199      17.517  -1.391  12.613  1.00 50.11      3QIP C
ATOM   1588  O   ARG A 199      18.310  -1.332  13.558  1.00 50.77      3QIP O
ATOM   1589  CB  ARG A 199      15.355  -2.563  12.964  1.00 51.77      3QIP C
ATOM   1590  CG  ARG A 199      13.978  -2.530  13.611  1.00 59.12      3QIP C
ATOM   1591  CD  ARG A 199      13.232  -3.846  13.375  1.00 64.34      3QIP C
ATOM   1592  NE  ARG A 199      11.886  -3.848  13.957  1.00 71.11      3QIP N
ATOM   1593  CZ  ARG A 199      10.974  -4.793  13.726  1.00 72.99      3QIP C
ATOM   1594  NH1 ARG A 199      11.263  -5.806  12.914  1.00 76.00      3QIP N
ATOM   1595  NH2 ARG A 199       9.776  -4.730  14.299  1.00 61.19      3QIP N
ATOM   1596  N   THR A 200      17.900  -1.593  11.361  1.00 50.80      3QIP N
ATOM   1597  CA  THR A 200      19.297  -1.826  11.043  1.00 49.12      3QIP C
ATOM   1598  C   THR A 200      20.078  -0.565  11.335  1.00 49.76      3QIP C
ATOM   1599  O   THR A 200      21.183  -0.611  11.883  1.00 44.78      3QIP O
ATOM   1600  CB  THR A 200      19.477  -2.197   9.561  1.00 49.35      3QIP C
ATOM   1601  OG1 THR A 200      18.969  -3.517   9.339  1.00 51.11      3QIP O
ATOM   1602  CG2 THR A 200      20.947  -2.137   9.172  1.00 47.72      3QIP C
ATOM   1603  N   LYS A 201      19.493   0.566  10.952  1.00 49.60      3QIP N
ATOM   1604  CA  LYS A 201      20.131   1.861  11.123  1.00 46.80      3QIP C
ATOM   1605  C   LYS A 201      20.272   2.197  12.616  1.00 36.60      3QIP C
ATOM   1606  O   LYS A 201      21.275   2.759  13.043  1.00 41.95      3QIP O
ATOM   1607  CB  LYS A 201      19.343   2.932  10.361  1.00 47.20      3QIP C
ATOM   1608  CG  LYS A 201      20.090   4.227  10.143  1.00 55.85      3QIP C
ATOM   1609  CD  LYS A 201      21.375   4.026   9.356  1.00 54.78      3QIP C
ATOM   1610  CE  LYS A 201      21.138   3.193   8.104  1.00 54.47      3QIP C
ATOM   1611  NZ  LYS A 201      22.389   3.096   7.280  1.00 59.39      3QIP N
ATOM   1612  N   ILE A 202      19.282   1.824  13.410  1.00 39.23      3QIP N
ATOM   1613  CA  ILE A 202      19.370   2.022  14.849  1.00 39.12      3QIP C
ATOM   1614  C   ILE A 202      20.536   1.199  15.386  1.00 45.10      3QIP C
ATOM   1615  O   ILE A 202      21.365   1.683  16.168  1.00 41.99      3QIP O
ATOM   1616  CB  ILE A 202      18.061   1.631  15.557  1.00 40.74      3QIP C
ATOM   1617  CG1 ILE A 202      16.922   2.572  15.136  1.00 44.40      3QIP C
ATOM   1618  CG2 ILE A 202      18.232   1.713  17.054  1.00 39.61      3QIP C
ATOM   1619  CD1 ILE A 202      17.294   4.052  15.312  1.00 38.07      3QIP C
ATOM   1620  N   GLU A 203      20.624  -0.047  14.934  1.00 44.16      3QIP N
ATOM   1621  CA  GLU A 203      21.724  -0.893  15.367  1.00 44.57      3QIP C
ATOM   1622  C   GLU A 203      23.068  -0.267  15.066  1.00 42.39      3QIP C
ATOM   1623  O   GLU A 203      23.931  -0.238  15.934  1.00 44.71      3QIP O
ATOM   1624  CB  GLU A 203      21.591  -2.305  14.808  1.00 49.65      3QIP C
ATOM   1625  CG  GLU A 203      20.649  -3.127  15.646  1.00 46.65      3QIP C
ATOM   1626  CD  GLU A 203      21.173  -3.307  17.062  1.00 58.50      3QIP C
ATOM   1627  OE1 GLU A 203      20.350  -3.352  18.004  1.00 57.91      3QIP O
ATOM   1628  OE2 GLU A 203      22.416  -3.410  17.226  1.00 60.93      3QIP O
ATOM   1629  N   GLU A 204      23.239   0.284  13.865  1.00 44.75      3QIP N
ATOM   1630  CA  GLU A 204      24.489   0.974  13.534  1.00 44.20      3QIP C
ATOM   1631  C   GLU A 204      24.763   2.178  14.444  1.00 47.21      3QIP C
ATOM   1632  O   GLU A 204      25.909   2.430  14.822  1.00 43.14      3QIP O
ATOM   1633  CB  GLU A 204      24.508   1.422  12.068  1.00 46.09      3QIP C
ATOM   1634  CG  GLU A 204      24.272   0.289  11.080  1.00 55.15      3QIP C
ATOM   1635  CD  GLU A 204      24.158   0.773   9.645  1.00 59.93      3QIP C
ATOM   1636  OE1 GLU A 204      24.427   1.972   9.381  1.00 52.49      3QIP O
ATOM   1637  OE2 GLU A 204      23.793  -0.058   8.784  1.00 60.28      3QIP O
ATOM   1638  N   LEU A 205      23.709   2.926  14.783  1.00 44.07      3QIP N
ATOM   1639  CA  LEU A 205      23.856   4.060  15.689  1.00 38.09      3QIP C
ATOM   1640  C   LEU A 205      24.355   3.570  17.038  1.00 32.73      3QIP C
ATOM   1641  O   LEU A 205      25.303   4.120  17.588  1.00 36.41      3QIP O
ATOM   1642  CB  LEU A 205      22.508   4.764  15.899  1.00 36.14      3QIP C
ATOM   1643  CG  LEU A 205      22.485   6.286  15.960  1.00 45.09      3QIP C
ATOM   1644  CD1 LEU A 205      21.238   6.775  16.733  1.00 39.26      3QIP C
ATOM   1645  CD2 LEU A 205      23.771   6.886  16.527  1.00 37.70      3QIP C
ATOM   1646  N   ARG A 206      23.691   2.553  17.583  1.00 32.81      3QIP N
ATOM   1647  CA  ARG A 206      24.088   1.986  18.867  1.00 41.83      3QIP C
ATOM   1648  C   ARG A 206      25.559   1.571  18.847  1.00 43.55      3QIP C
ATOM   1649  O   ARG A 206      26.289   1.800  19.810  1.00 43.78      3QIP O
ATOM   1650  CB  ARG A 206      23.240   0.766  19.215  1.00 44.07      3QIP C
ATOM   1651  CG  ARG A 206      21.777   1.051  19.384  1.00 44.54      3QIP C
ATOM   1652  CD  ARG A 206      21.089  -0.113  20.047  1.00 43.48      3QIP C
ATOM   1653  NE  ARG A 206      21.763  -0.481  21.285  1.00 48.71      3QIP N
ATOM   1654  CZ  ARG A 206      22.101  -1.728  21.613  1.00 50.61      3QIP C
ATOM   1655  NH1 ARG A 206      21.832  -2.745  20.796  1.00 44.08      3QIP N
ATOM   1656  NH2 ARG A 206      22.709  -1.954  22.761  1.00 43.67      3QIP N
ATOM   1657  N   GLN A 207      25.982   0.975  17.740  1.00 44.12      3QIP N
ATOM   1658  CA  GLN A 207      27.353   0.474  17.611  1.00 47.96      3QIP C
ATOM   1659  C   GLN A 207      28.331   1.620  17.514  1.00 47.05      3QIP C
ATOM   1660  O   GLN A 207      29.461   1.560  18.042  1.00 40.48      3QIP O
ATOM   1661  CB  GLN A 207      27.487  -0.414  16.376  1.00 48.82      3QIP C
ATOM   1662  CG  GLN A 207      27.335  -1.898  16.678  1.00 56.05      3QIP C
ATOM   1663  CD  GLN A 207      28.476  -2.420  17.537  1.00 61.61      3QIP C
ATOM   1664  OE1 GLN A 207      28.277  -2.802  18.695  1.00 63.00      3QIP O
ATOM   1665  NE2 GLN A 207      29.684  -2.433  16.974  1.00 61.13      3QIP N
ATOM   1666  N   HIS A 208      27.903   2.669  16.820  1.00 41.70      3QIP N
ATOM   1667  CA  HIS A 208      28.714   3.862  16.749  1.00 42.03      3QIP C
ATOM   1668  C   HIS A 208      28.827   4.496  18.138  1.00 41.65      3QIP C
ATOM   1669  O   HIS A 208      29.914   4.889  18.564  1.00 45.48      3QIP O
ATOM   1670  CB  HIS A 208      28.145   4.846  15.732  1.00 41.70      3QIP C
ATOM   1671  CG  HIS A 208      28.784   6.194  15.787  1.00 41.56      3QIP C
ATOM   1672  ND1 HIS A 208      29.934   6.502  15.094  1.00 43.61      3QIP N
ATOM   1673  CD2 HIS A 208      28.431   7.320  16.453  1.00 40.48      3QIP C
ATOM   1674  CE1 HIS A 208      30.271   7.757  15.337  1.00 45.45      3QIP C
ATOM   1675  NE2 HIS A 208      29.381   8.274  16.164  1.00 43.32      3QIP N
ATOM   1676  N   LEU A 209      27.703   4.578  18.840  1.00 41.64      3QIP N
ATOM   1677  CA  LEU A 209      27.662   5.164  20.176  1.00 41.53      3QIP C
ATOM   1678  C   LEU A 209      28.562   4.340  21.111  1.00 39.95      3QIP C
ATOM   1679  O   LEU A 209      29.380   4.889  21.851  1.00 36.60      3QIP O
ATOM   1680  CB  LEU A 209      26.216   5.170  20.710  1.00 36.07      3QIP C
ATOM   1681  CG  LEU A 209      25.373   6.456  20.682  1.00 43.05      3QIP C
ATOM   1682  CD1 LEU A 209      25.955   7.541  19.819  1.00 39.12      3QIP C
ATOM   1683  CD2 LEU A 209      23.936   6.160  20.275  1.00 36.46      3QIP C
ATOM   1684  N   LEU A 210      28.385   3.023  21.078  1.00 37.22      3QIP N
ATOM   1685  CA  LEU A 210      29.193   2.127  21.914  1.00 45.62      3QIP C
ATOM   1686  C   LEU A 210      30.683   2.274  21.607  1.00 39.83      3QIP C
ATOM   1687  O   LEU A 210      31.513   2.257  22.507  1.00 45.96      3QIP O
ATOM   1688  CB  LEU A 210      28.756   0.669  21.766  1.00 43.62      3QIP C
ATOM   1689  CG  LEU A 210      29.476  -0.335  22.683  1.00 45.53      3QIP C
ATOM   1690  CD1 LEU A 210      29.162  -0.102  24.165  1.00 41.27      3QIP C
ATOM   1691  CD2 LEU A 210      29.099  -1.738  22.296  1.00 47.90      3QIP C
ATOM   1692  N   ARG A 211      31.022   2.451  20.339  1.00 38.94      3QIP N
ATOM   1693  CA  ARG A 211      32.415   2.666  19.975  1.00 40.72      3QIP C
ATOM   1694  C   ARG A 211      32.974   3.873  20.720  1.00 45.82      3QIP C
ATOM   1695  O   ARG A 211      34.166   3.926  21.014  1.00 38.25      3QIP O
ATOM   1696  CB  ARG A 211      32.554   2.834  18.454  1.00 48.30      3QIP C
ATOM   1697  CG  ARG A 211      33.814   2.220  17.871  1.00 55.84      3QIP C
ATOM   1698  CD  ARG A 211      33.771   2.068  16.346  1.00 54.97      3QIP C
ATOM   1699  NE  ARG A 211      33.531   3.334  15.670  1.00 58.23      3QIP N
ATOM   1700  CZ  ARG A 211      34.467   4.235  15.382  1.00 63.13      3QIP C
ATOM   1701  NH1 ARG A 211      35.734   4.018  15.714  1.00 53.80      3QIP N
ATOM   1702  NH2 ARG A 211      34.125   5.370  14.771  1.00 61.81      3QIP N
ATOM   1703  N   TRP A 212      32.103   4.837  21.040  1.00 40.26      3QIP N
ATOM   1704  CA  TRP A 212      32.526   6.055  21.713  1.00 37.19      3QIP C
ATOM   1705  C   TRP A 212      32.202   6.080  23.200  1.00 40.30      3QIP C
ATOM   1706  O   TRP A 212      32.148   7.153  23.811  1.00 42.58      3QIP O
ATOM   1707  CB  TRP A 212      31.935   7.288  21.018  1.00 43.41      3QIP C
ATOM   1708  CG  TRP A 212      32.696   7.644  19.788  1.00 40.91      3QIP C
ATOM   1709  CD1 TRP A 212      32.404   7.283  18.500  1.00 39.63      3QIP C
ATOM   1710  CD2 TRP A 212      33.903   8.405  19.730  1.00 40.38      3QIP C
ATOM   1711  NE1 TRP A 212      33.353   7.791  17.646  1.00 44.29      3QIP N
ATOM   1712  CE2 TRP A 212      34.283   8.486  18.378  1.00 42.48      3QIP C
ATOM   1713  CE3 TRP A 212      34.696   9.039  20.693  1.00 41.83      3QIP C
ATOM   1714  CZ2 TRP A 212      35.419   9.170  17.967  1.00 43.98      3QIP C
ATOM   1715  CZ3 TRP A 212      35.828   9.714  20.282  1.00 42.99      3QIP C
ATOM   1716  CH2 TRP A 212      36.181   9.770  18.932  1.00 44.76      3QIP C
ATOM   1717  N   GLY A 213      31.977   4.905  23.774  1.00 36.58      3QIP N
ATOM   1718  CA  GLY A 213      31.842   4.773  25.215  1.00 40.32      3QIP C
ATOM   1719  C   GLY A 213      30.434   4.907  25.785  1.00 37.67      3QIP C
ATOM   1720  O   GLY A 213      30.263   4.966  26.996  1.00 36.38      3QIP O
ATOM   1721  N   LEU A 214      29.427   4.920  24.920  1.00 36.16      3QIP N
ATOM   1722  CA  LEU A 214      28.046   5.177  25.353  1.00 37.90      3QIP C
ATOM   1723  C   LEU A 214      27.132   3.972  25.141  1.00 32.96      3QIP C
ATOM   1724  O   LEU A 214      26.920   3.522  24.012  1.00 36.81      3QIP O
ATOM   1725  CB  LEU A 214      27.493   6.415  24.630  1.00 34.72      3QIP C
ATOM   1726  CG  LEU A 214      28.275   7.695  24.916  1.00 38.97      3QIP C
ATOM   1727  CD1 LEU A 214      27.664   8.920  24.202  1.00 38.78      3QIP C
ATOM   1728  CD2 LEU A 214      28.315   7.925  26.413  1.00 37.09      3QIP C
ATOM   1729  N   THR A 215      26.593   3.441  26.233  1.00 35.20      3QIP N
ATOM   1730  CA  THR A 215      25.742   2.261  26.152  1.00 35.31      3QIP C
ATOM   1731  C   THR A 215      24.283   2.692  25.995  1.00 39.45      3QIP C
ATOM   1732  O   THR A 215      23.923   3.783  26.420  1.00 41.29      3QIP O
ATOM   1733  CB  THR A 215      25.924   1.374  27.409  1.00 42.23      3QIP C
ATOM   1734  OG1 THR A 215      25.503   2.089  28.576  1.00 43.75      3QIP O
ATOM   1735  CG2 THR A 215      27.399   1.015  27.591  1.00 45.92      3QIP C
ATOM   1736  N   THR A 216      23.455   1.849  25.383  1.00 34.94      3QIP N
ATOM   1737  CA  THR A 216      22.058   2.176  25.104  1.00 38.97      3QIP C
ATOM   1738  C   THR A 216      21.237   0.894  25.152  1.00 46.00      3QIP C
ATOM   1739  O   THR A 216      21.790  -0.191  24.985  1.00 42.80      3QIP O
ATOM   1740  CB  THR A 216      21.910   2.772  23.690  1.00 39.42      3QIP C
ATOM   1741  OG1 THR A 216      22.550   1.895  22.751  1.00 45.79      3QIP O
ATOM   1742  CG2 THR A 216      22.575   4.153  23.598  1.00 35.00      3QIP C
ATOM   1743  N   PRO A 217      19.914   1.008  25.352  1.00 41.48      3QIP N
ATOM   1744  CA  PRO A 217      19.082  -0.193  25.367  1.00 40.46      3QIP C
ATOM   1745  C   PRO A 217      19.020  -0.871  23.994  1.00 47.97      3QIP C
ATOM   1746  O   PRO A 217      19.035  -0.191  22.962  1.00 41.12      3QIP O
ATOM   1747  CB  PRO A 217      17.705   0.342  25.773  1.00 45.34      3QIP C
ATOM   1748  CG  PRO A 217      17.705   1.774  25.303  1.00 44.33      3QIP C
ATOM   1749  CD  PRO A 217      19.118   2.241  25.527  1.00 42.67      3QIP C
ATOM   1750  N   ASP A 218      18.978  -2.206  23.987  1.00 49.03      3QIP N
ATOM   1751  CA  ASP A 218      18.823  -2.955  22.739  1.00 47.31      3QIP C
ATOM   1752  C   ASP A 218      17.354  -2.985  22.334  1.00 49.21      3QIP C
ATOM   1753  O   ASP A 218      16.488  -2.570  23.104  1.00 50.61      3QIP O
ATOM   1754  CB  ASP A 218      19.400  -4.386  22.854  1.00 48.94      3QIP C
ATOM   1755  CG  ASP A 218      18.740  -5.214  23.954  1.00 54.86      3QIP C
ATOM   1756  OD1 ASP A 218      19.455  -5.987  24.623  1.00 61.32      3QIP O
ATOM   1757  OD2 ASP A 218      17.513  -5.125  24.151  1.00 56.69      3QIP O
ATOM   1758  N   LYS A 219      17.067  -3.495  21.141  1.00 50.84      3QIP N
ATOM   1759  CA  LYS A 219      15.700  -3.462  20.631  1.00 55.02      3QIP C
ATOM   1760  C   LYS A 219      14.676  -3.962  21.649  1.00 54.05      3QIP C
ATOM   1761  O   LYS A 219      13.600  -3.389  21.794  1.00 52.64      3QIP O
ATOM   1762  CB  LYS A 219      15.588  -4.229  19.315  1.00 54.98      3QIP C
ATOM   1763  CG  LYS A 219      14.243  -4.063  18.619  1.00 56.89      3QIP C
ATOM   1764  CD  LYS A 219      13.190  -4.980  19.220  1.00 63.33      3QIP C
ATOM   1765  CE  LYS A 219      11.854  -4.866  18.479  1.00 70.95      3QIP C
ATOM   1766  NZ  LYS A 219      11.314  -3.466  18.470  1.00 67.38      3QIP N
ATOM   1767  N   LYS A 220      15.018  -5.022  22.364  1.00 54.55      3QIP N
ATOM   1768  CA  LYS A 220      14.107  -5.600  23.335  1.00 56.43      3QIP C
ATOM   1769  C   LYS A 220      13.732  -4.592  24.400  1.00 54.76      3QIP C
ATOM   1770  O   LYS A 220      12.604  -4.584  24.885  1.00 53.51      3QIP O
ATOM   1771  CB  LYS A 220      14.749  -6.817  24.002  1.00 59.62      3QIP C
ATOM   1772  CG  LYS A 220      14.024  -7.294  25.255  1.00 65.03      3QIP C
ATOM   1773  CD  LYS A 220      14.741  -8.501  25.878  1.00 75.99      3QIP C
ATOM   1774  CE  LYS A 220      13.795  -9.350  26.716  1.00 74.02      3QIP C
ATOM   1775  NZ  LYS A 220      12.776 -10.044  25.868  1.00 80.30      3QIP N
ATOM   1776  N   HIS A 221      14.685  -3.742  24.764  1.00 56.46      3QIP N
ATOM   1777  CA  HIS A 221      14.503  -2.830  25.892  1.00 57.17      3QIP C
ATOM   1778  C   HIS A 221      14.142  -1.386  25.523  1.00 53.39      3QIP C
ATOM   1779  O   HIS A 221      13.982  -0.542  26.400  1.00 48.08      3QIP O
ATOM   1780  CB  HIS A 221      15.743  -2.853  26.784  1.00 52.91      3QIP C
ATOM   1781  CG  HIS A 221      15.976  -4.177  27.439  1.00 62.45      3QIP C
ATOM   1782  ND1 HIS A 221      16.640  -5.208  26.812  1.00 57.97      3QIP N
ATOM   1783  CD2 HIS A 221      15.609  -4.647  28.655  1.00 61.29      3QIP C
ATOM   1784  CE1 HIS A 221      16.688  -6.252  27.621  1.00 67.75      3QIP C
ATOM   1785  NE2 HIS A 221      16.067  -5.939  28.745  1.00 70.65      3QIP N
ATOM   1786  N   GLN A 222      14.012  -1.107  24.233  1.00 51.57      3QIP N
ATOM   1787  CA  GLN A 222      13.642   0.230  23.769  1.00 52.04      3QIP C
ATOM   1788  C   GLN A 222      12.150   0.535  23.957  1.00 51.01      3QIP C
ATOM   1789  O   GLN A 222      11.298  -0.290  23.638  1.00 51.97      3QIP O
ATOM   1790  CB  GLN A 222      14.028   0.377  22.305  1.00 47.03      3QIP C
ATOM   1791  CG  GLN A 222      15.512   0.381  22.100  1.00 49.24      3QIP C
ATOM   1792  CD  GLN A 222      15.893   0.055  20.680  1.00 48.92      3QIP C
ATOM   1793  OE1 GLN A 222      15.052   0.072  19.777  1.00 47.57      3QIP O
ATOM   1794  NE2 GLN A 222      17.168  -0.251  20.471  1.00 45.09      3QIP N
ATOM   1795  N   LYS A 223      11.839   1.722  24.472  1.00 52.93      3QIP N
ATOM   1796  CA  LYS A 223      10.450   2.107  24.711  1.00 51.94      3QIP C
ATOM   1797  C   LYS A 223       9.641   2.150  23.416  1.00 50.12      3QIP C
ATOM   1798  O   LYS A 223      10.173   2.418  22.338  1.00 45.80      3QIP O
ATOM   1799  CB  LYS A 223      10.365   3.464  25.420  1.00 54.64      3QIP C
ATOM   1800  CG  LYS A 223      11.026   3.503  26.788  1.00 51.24      3QIP C
ATOM   1801  CD  LYS A 223      10.803   4.832  27.487  1.00 59.44      3QIP C
ATOM   1802  CE  LYS A 223      11.529   5.980  26.789  1.00 61.89      3QIP C
ATOM   1803  NZ  LYS A 223      11.172   7.337  27.372  1.00 65.16      3QIP N
ATOM   1804  N   GLU A 224       8.350   1.878  23.533  1.00 49.84      3QIP N
ATOM   1805  CA  GLU A 224       7.452   1.962  22.395  1.00 50.74      3QIP C
ATOM   1806  C   GLU A 224       6.701   3.285  22.445  1.00 47.80      3QIP C
ATOM   1807  O   GLU A 224       6.414   3.798  23.537  1.00 43.13      3QIP O
ATOM   1808  CB  GLU A 224       6.447   0.807  22.422  1.00 57.81      3QIP C
ATOM   1809  CG  GLU A 224       7.076  -0.585  22.498  1.00 64.06      3QIP C
ATOM   1810  CD  GLU A 224       6.044  -1.696  22.349  1.00 75.07      3QIP C
ATOM   1811  OE1 GLU A 224       4.863  -1.375  22.092  1.00 78.65      3QIP O
ATOM   1812  OE2 GLU A 224       6.411  -2.887  22.486  1.00 79.66      3QIP O
ATOM   1813  N   PRO A 225       6.373   3.834  21.262  1.00 44.49      3QIP N
ATOM   1814  CA  PRO A 225       5.591   5.075  21.131  1.00 48.27      3QIP C
ATOM   1815  C   PRO A 225       4.218   4.899  21.771  1.00 47.94      3QIP C
ATOM   1816  O   PRO A 225       3.814   3.761  21.981  1.00 53.03      3QIP O
ATOM   1817  CB  PRO A 225       5.449   5.244  19.612  1.00 48.22      3QIP C
ATOM   1818  CG  PRO A 225       6.573   4.446  19.016  1.00 47.95      3QIP C
ATOM   1819  CD  PRO A 225       6.798   3.296  19.957  1.00 45.02      3QIP C
ATOM   1820  N   PRO A 226       3.513   5.996  22.093  1.00 44.63      3QIP N
ATOM   1821  CA  PRO A 226       3.939   7.388  21.961  1.00 46.09      3QIP C
ATOM   1822  C   PRO A 226       4.913   7.774  23.066  1.00 44.54      3QIP C
ATOM   1823  O   PRO A 226       4.879   7.211  24.163  1.00 44.39      3QIP O
ATOM   1824  CB  PRO A 226       2.632   8.159  22.140  1.00 43.43      3QIP C
ATOM   1825  CG  PRO A 226       1.835   7.285  23.044  1.00 47.05      3QIP C
ATOM   1826  CD  PRO A 226       2.117   5.901  22.563  1.00 42.83      3QIP C
ATOM   1827  N   PHE A 227       5.776   8.735  22.771  1.00 36.86      3QIP N
ATOM   1828  CA  PHE A 227       6.787   9.151  23.721  1.00 39.32      3QIP C
ATOM   1829  C   PHE A 227       6.300  10.359  24.504  1.00 42.01      3QIP C
ATOM   1830  O   PHE A 227       5.744  11.295  23.926  1.00 38.89      3QIP O
ATOM   1831  CB  PHE A 227       8.090   9.473  22.981  1.00 37.84      3QIP C
ATOM   1832  CG  PHE A 227       8.664   8.301  22.228  1.00 37.70      3QIP C
ATOM   1833  CD1 PHE A 227       8.709   7.048  22.805  1.00 40.43      3QIP C
ATOM   1834  CD2 PHE A 227       9.136   8.454  20.943  1.00 36.37      3QIP C
ATOM   1835  CE1 PHE A 227       9.229   5.968  22.107  1.00 45.85      3QIP C
ATOM   1836  CE2 PHE A 227       9.657   7.389  20.241  1.00 42.01      3QIP C
ATOM   1837  CZ  PHE A 227       9.708   6.140  20.821  1.00 42.24      3QIP C
ATOM   1838  N   LEU A 228       6.493  10.331  25.818  1.00 40.28      3QIP N
ATOM   1839  CA  LEU A 228       6.184  11.481  26.660  1.00 40.53      3QIP C
ATOM   1840  C   LEU A 228       7.410  12.357  26.870  1.00 42.50      3QIP C
ATOM   1841  O   LEU A 228       8.433  11.893  27.376  1.00 38.80      3QIP O
ATOM   1842  CB  LEU A 228       5.671  11.011  28.010  1.00 43.40      3QIP C
ATOM   1843  CG  LEU A 228       4.434  10.146  27.870  1.00 50.59      3QIP C
ATOM   1844  CD1 LEU A 228       4.087   9.545  29.212  1.00 56.17      3QIP C
ATOM   1845  CD2 LEU A 228       3.289  10.998  27.317  1.00 47.74      3QIP C
ATOM   1846  N   TRP A 229       7.292  13.628  26.493  1.00 38.04      3QIP N
ATOM   1847  CA  TRP A 229       8.404  14.568  26.534  1.00 34.72      3QIP C
ATOM   1848  C   TRP A 229       7.868  15.984  26.709  1.00 38.37      3QIP C
ATOM   1849  O   TRP A 229       6.995  16.394  25.949  1.00 32.97      3QIP O
ATOM   1850  CB  TRP A 229       9.188  14.475  25.224  1.00 35.70      3QIP C
ATOM   1851  CG  TRP A 229      10.280  15.520  25.048  1.00 31.29      3QIP C
ATOM   1852  CD1 TRP A 229      11.532  15.509  25.602  1.00 36.17      3QIP C
ATOM   1853  CD2 TRP A 229      10.223  16.679  24.210  1.00 31.98      3QIP C
ATOM   1854  NE1 TRP A 229      12.252  16.622  25.179  1.00 36.21      3QIP N
ATOM   1855  CE2 TRP A 229      11.468  17.349  24.325  1.00 33.33      3QIP C
ATOM   1856  CE3 TRP A 229       9.227  17.235  23.391  1.00 32.96      3QIP C
ATOM   1857  CZ2 TRP A 229      11.740  18.542  23.657  1.00 29.90      3QIP C
ATOM   1858  CZ3 TRP A 229       9.503  18.420  22.719  1.00 34.10      3QIP C
ATOM   1859  CH2 TRP A 229      10.752  19.065  22.864  1.00 34.97      3QIP C
ATOM   1860  N   MET A 230       8.384  16.708  27.708  1.00 31.71      3QIP N
ATOM   1861  CA  MET A 230       8.090  18.126  27.911  1.00 34.78      3QIP C
ATOM   1862  C   MET A 230       6.593  18.459  27.911  1.00 35.74      3QIP C
ATOM   1863  O   MET A 230       6.191  19.547  27.503  1.00 36.88      3QIP O
ATOM   1864  CB  MET A 230       8.815  18.980  26.866  1.00 31.84      3QIP C
ATOM   1865  CG  MET A 230      10.356  18.998  27.042  1.00 41.75      3QIP C
ATOM   1866  SD  MET A 230      10.894  19.578  28.673  1.00 43.95      3QIP S
ATOM   1867  CE  MET A 230      10.465  21.314  28.584  1.00 41.39      3QIP C
ATOM   1868  N   GLY A 231       5.788  17.516  28.374  1.00 33.05      3QIP N
ATOM   1869  CA  GLY A 231       4.361  17.711  28.524  1.00 40.07      3QIP C
ATOM   1870  C   GLY A 231       3.598  17.384  27.257  1.00 36.07      3QIP C
ATOM   1871  O   GLY A 231       2.407  17.668  27.156  1.00 35.98      3QIP O
ATOM   1872  N   TYR A 232       4.298  16.821  26.283  1.00 33.56      3QIP N
ATOM   1873  CA  TYR A 232       3.687  16.352  25.049  1.00 33.97      3QIP C
ATOM   1874  C   TYR A 232       3.694  14.839  24.985  1.00 40.16      3QIP C
ATOM   1875  O   TYR A 232       4.338  14.147  25.785  1.00 36.36      3QIP O
ATOM   1876  CB  TYR A 232       4.448  16.870  23.828  1.00 32.96      3QIP C
ATOM   1877  CG  TYR A 232       4.511  18.356  23.745  1.00 37.40      3QIP C
ATOM   1878  CD1 TYR A 232       3.411  19.096  23.325  1.00 31.10      3QIP C
ATOM   1879  CD2 TYR A 232       5.672  19.038  24.095  1.00 31.62      3QIP C
ATOM   1880  CE1 TYR A 232       3.475  20.478  23.259  1.00 30.27      3QIP C
ATOM   1881  CE2 TYR A 232       5.734  20.413  24.029  1.00 33.03      3QIP C
ATOM   1882  CZ  TYR A 232       4.639  21.127  23.613  1.00 31.96      3QIP C
ATOM   1883  OH  TYR A 232       4.715  22.499  23.560  1.00 33.42      3QIP O
ATOM   1884  N   GLU A 233       3.008  14.335  23.978  1.00 37.96      3QIP N
ATOM   1885  CA  GLU A 233       2.924  12.915  23.738  1.00 38.69      3QIP C
ATOM   1886  C   GLU A 233       3.065  12.775  22.238  1.00 40.36      3QIP C
ATOM   1887  O   GLU A 233       2.283  13.363  21.476  1.00 38.44      3QIP O
ATOM   1888  CB  GLU A 233       1.576  12.396  24.228  1.00 40.86      3QIP C
ATOM   1889  CG  GLU A 233       1.224  11.036  23.709  1.00 45.25      3QIP C
ATOM   1890  CD  GLU A 233      -0.175  10.614  24.098  1.00 57.62      3QIP C
ATOM   1891  OE1 GLU A 233      -0.430  10.476  25.319  1.00 53.20      3QIP O
ATOM   1892  OE2 GLU A 233      -1.014  10.428  23.179  1.00 60.14      3QIP O
ATOM   1893  N   LEU A 234       4.086  12.044  21.802  1.00 37.27      3QIP N
ATOM   1894  CA  LEU A 234       4.445  12.042  20.390  1.00 35.37      3QIP C
ATOM   1895  C   LEU A 234       4.492  10.679  19.698  1.00 41.35      3QIP C
ATOM   1896  O   LEU A 234       5.187   9.747  20.149  1.00 36.22      3QIP O
ATOM   1897  CB  LEU A 234       5.791  12.728  20.190  1.00 33.16      3QIP C
ATOM   1898  CG  LEU A 234       5.947  14.202  20.571  1.00 38.90      3QIP C
ATOM   1899  CD1 LEU A 234       6.274  14.307  22.035  1.00 41.67      3QIP C
ATOM   1900  CD2 LEU A 234       7.069  14.790  19.751  1.00 39.91      3QIP C
ATOM   1901  N   HIS A 235       3.765  10.595  18.586  1.00 35.56      3QIP N
ATOM   1902  CA  HIS A 235       3.852   9.477  17.656  1.00 38.76      3QIP C
ATOM   1903  C   HIS A 235       4.665   9.973  16.475  1.00 41.35      3QIP C
ATOM   1904  O   HIS A 235       4.936  11.175  16.374  1.00 38.16      3QIP O
ATOM   1905  CB  HIS A 235       2.465   9.044  17.173  1.00 37.77      3QIP C
ATOM   1906  CG  HIS A 235       1.560   8.585  18.269  1.00 42.69      3QIP C
ATOM   1907  ND1 HIS A 235       1.231   7.259  18.458  1.00 45.73      3QIP N
ATOM   1908  CD2 HIS A 235       0.904   9.277  19.232  1.00 45.21      3QIP C
ATOM   1909  CE1 HIS A 235       0.415   7.154  19.493  1.00 46.39      3QIP C
ATOM   1910  NE2 HIS A 235       0.198   8.364  19.977  1.00 49.73      3QIP N
ATOM   1911  N   PRO A 236       5.088   9.048  15.592  1.00 37.70      3QIP N
ATOM   1912  CA  PRO A 236       5.820   9.401  14.369  1.00 40.61      3QIP C
ATOM   1913  C   PRO A 236       4.999  10.280  13.411  1.00 41.64      3QIP C
ATOM   1914  O   PRO A 236       5.575  10.986  12.570  1.00 34.98      3QIP O
ATOM   1915  CB  PRO A 236       6.088   8.044  13.712  1.00 40.32      3QIP C
ATOM   1916  CG  PRO A 236       5.983   7.056  14.811  1.00 39.71      3QIP C
ATOM   1917  CD  PRO A 236       5.021   7.592  15.811  1.00 36.25      3QIP C
ATOM   1918  N   ASP A 237       3.677  10.236  13.550  1.00 39.66      3QIP N
ATOM   1919  CA  ASP A 237       2.795  10.841  12.561  1.00 41.48      3QIP C
ATOM   1920  C   ASP A 237       1.822  11.887  13.113  1.00 40.67      3QIP C
ATOM   1921  O   ASP A 237       1.087  12.493  12.345  1.00 42.32      3QIP O
ATOM   1922  CB  ASP A 237       2.014   9.746  11.830  1.00 42.95      3QIP C
ATOM   1923  CG  ASP A 237       1.110   8.968  12.751  1.00 46.19      3QIP C
ATOM   1924  OD1 ASP A 237       1.428   8.849  13.953  1.00 46.45      3QIP O
ATOM   1925  OD2 ASP A 237       0.072   8.470  12.272  1.00 55.57      3QIP O
ATOM   1926  N   LYS A 238       1.809  12.082  14.432  1.00 36.51      3QIP N
ATOM   1927  CA  LYS A 238       0.944  13.073  15.066  1.00 37.38      3QIP C
ATOM   1928  C   LYS A 238       1.456  13.316  16.472  1.00 37.81      3QIP C
ATOM   1929  O   LYS A 238       2.243  12.523  16.986  1.00 35.31      3QIP O
ATOM   1930  CB  LYS A 238      -0.498  12.572  15.149  1.00 37.89      3QIP C
ATOM   1931  CG  LYS A 238      -0.632  11.313  15.999  1.00 44.45      3QIP C
ATOM   1932  CD  LYS A 238      -2.074  10.768  16.050  1.00 50.26      3QIP C
ATOM   1933  CE  LYS A 238      -2.116   9.467  16.849  1.00 48.12      3QIP C
ATOM   1934  NZ  LYS A 238      -3.479   8.871  16.989  1.00 56.93      3QIP N
ATOM   1935  N   TRP A 239       0.983  14.395  17.093  1.00 32.72      3QIP N
ATOM   1936  CA  TRP A 239       1.396  14.797  18.428  1.00 30.54      3QIP C
ATOM   1937  C   TRP A 239       0.197  15.334  19.168  1.00 35.99      3QIP C
ATOM   1938  O   TRP A 239      -0.753  15.826  18.550  1.00 35.16      3QIP O
ATOM   1939  CB  TRP A 239       2.483  15.903  18.354  1.00 32.34      3QIP C
ATOM   1940  CG  TRP A 239       1.969  17.279  17.940  1.00 31.22      3QIP C
ATOM   1941  CD1 TRP A 239       1.849  17.759  16.666  1.00 30.37      3QIP C
ATOM   1942  CD2 TRP A 239       1.527  18.338  18.810  1.00 30.49      3QIP C
ATOM   1943  NE1 TRP A 239       1.364  19.051  16.687  1.00 31.74      3QIP N
ATOM   1944  CE2 TRP A 239       1.148  19.426  17.987  1.00 30.46      3QIP C
ATOM   1945  CE3 TRP A 239       1.406  18.470  20.201  1.00 29.28      3QIP C
ATOM   1946  CZ2 TRP A 239       0.647  20.629  18.512  1.00 29.66      3QIP C
ATOM   1947  CZ3 TRP A 239       0.906  19.669  20.724  1.00 29.29      3QIP C
ATOM   1948  CH2 TRP A 239       0.541  20.732  19.880  1.00 28.36      3QIP C
ATOM   1949  N   THR A 240       0.242  15.281  20.493  1.00 35.73      3QIP N
ATOM   1950  CA  THR A 240      -0.748  15.993  21.289  1.00 35.88      3QIP C
ATOM   1951  C   THR A 240      -0.154  16.366  22.648  1.00 34.64      3QIP C
ATOM   1952  O   THR A 240       1.026  16.135  22.877  1.00 36.58      3QIP O
ATOM   1953  CB  THR A 240      -2.053  15.184  21.422  1.00 38.23      3QIP C
ATOM   1954  OG1 THR A 240      -3.048  15.990  22.063  1.00 34.54      3QIP O
ATOM   1955  CG2 THR A 240      -1.818  13.908  22.219  1.00 41.93      3QIP C
ATOM   1956  N   VAL A 241      -0.937  16.978  23.528  1.00 33.94      3QIP N
ATOM   1957  CA  VAL A 241      -0.459  17.288  24.877  1.00 35.12      3QIP C
ATOM   1958  C   VAL A 241      -0.738  16.072  25.740  1.00 41.97      3QIP C
ATOM   1959  O   VAL A 241      -1.530  15.209  25.347  1.00 34.92      3QIP O
ATOM   1960  CB  VAL A 241      -1.172  18.500  25.483  1.00 41.04      3QIP C
ATOM   1961  CG1 VAL A 241      -0.677  19.802  24.836  1.00 35.25      3QIP C
ATOM   1962  CG2 VAL A 241      -2.696  18.345  25.339  1.00 36.22      3QIP C
ATOM   1963  N   GLN A 242      -0.092  15.994  26.901  1.00 38.02      3QIP N
ATOM   1964  CA  GLN A 242      -0.243  14.813  27.751  1.00 44.34      3QIP C
ATOM   1965  C   GLN A 242      -1.640  14.773  28.304  1.00 43.94      3QIP C
ATOM   1966  O   GLN A 242      -2.257  15.825  28.481  1.00 49.53      3QIP O
ATOM   1967  CB  GLN A 242       0.786  14.804  28.888  1.00 43.54      3QIP C
ATOM   1968  CG  GLN A 242       2.085  14.085  28.503  1.00 47.19      3QIP C
ATOM   1969  CD  GLN A 242       3.222  14.359  29.474  1.00 47.68      3QIP C
ATOM   1970  OE1 GLN A 242       2.987  14.697  30.637  1.00 57.45      3QIP O
ATOM   1971  NE2 GLN A 242       4.458  14.256  28.992  1.00 46.20      3QIP N
ATOM   1972  N   PRO A 243      -2.159  13.561  28.568  1.00 46.47      3QIP N
ATOM   1973  CA  PRO A 243      -3.542  13.429  29.040  1.00 52.63      3QIP C
ATOM   1974  C   PRO A 243      -3.861  14.394  30.172  1.00 48.43      3QIP C
ATOM   1975  O   PRO A 243      -3.111  14.491  31.135  1.00 55.93      3QIP O
ATOM   1976  CB  PRO A 243      -3.595  11.984  29.546  1.00 54.49      3QIP C
ATOM   1977  CG  PRO A 243      -2.626  11.272  28.692  1.00 53.13      3QIP C
ATOM   1978  CD  PRO A 243      -1.507  12.251  28.413  1.00 49.15      3QIP C
ATOM   1979  N   ILE A 244      -4.967  15.109  30.040  1.00 55.72      3QIP N
ATOM   1980  CA  ILE A 244      -5.433  15.994  31.095  1.00 54.61      3QIP C
ATOM   1981  C   ILE A 244      -6.812  15.570  31.584  1.00 58.47      3QIP C
ATOM   1982  O   ILE A 244      -7.758  15.477  30.807  1.00 59.12      3QIP O
ATOM   1983  CB  ILE A 244      -5.509  17.438  30.598  1.00 57.77      3QIP C
ATOM   1984  CG1 ILE A 244      -6.594  18.202  31.345  1.00 49.95      3QIP C
ATOM   1985  CG2 ILE A 244      -5.812  17.474  29.111  1.00 61.55      3QIP C
ATOM   1986  CD1 ILE A 244      -6.874  19.526  30.723  1.00 52.13      3QIP C
ATOM   1987  N   VAL A 245      -6.924  15.295  32.875  1.00 59.02      3QIP N
ATOM   1988  CA  VAL A 245      -8.230  15.030  33.450  1.00 60.38      3QIP C
ATOM   1989  C   VAL A 245      -8.618  16.189  34.354  1.00 59.92      3QIP C
ATOM   1990  O   VAL A 245      -7.932  16.487  35.330  1.00 60.79      3QIP O
ATOM   1991  CB  VAL A 245      -8.285  13.690  34.225  1.00 65.95      3QIP C
ATOM   1992  CG1 VAL A 245      -7.245  13.655  35.338  1.00 67.10      3QIP C
ATOM   1993  CG2 VAL A 245      -9.687  13.461  34.781  1.00 64.49      3QIP C
ATOM   1994  N   LEU A 246      -9.701  16.869  33.993  1.00 60.74      3QIP N
ATOM   1995  CA  LEU A 246     -10.234  17.928  34.826  1.00 54.27      3QIP C
ATOM   1996  C   LEU A 246     -10.994  17.307  35.988  1.00 58.54      3QIP C
ATOM   1997  O   LEU A 246     -11.910  16.508  35.782  1.00 59.32      3QIP O
ATOM   1998  CB  LEU A 246     -11.173  18.814  34.020  1.00 55.03      3QIP C
ATOM   1999  CG  LEU A 246     -10.639  19.420  32.728  1.00 51.62      3QIP C
ATOM   2000  CD1 LEU A 246     -11.633  20.438  32.202  1.00 51.95      3QIP C
ATOM   2001  CD2 LEU A 246      -9.285  20.077  32.973  1.00 54.69      3QIP C
ATOM   2002  N   PRO A 247     -10.619  17.674  37.220  1.00 59.17      3QIP N
ATOM   2003  CA  PRO A 247     -11.317  17.179  38.413  1.00 60.39      3QIP C
ATOM   2004  C   PRO A 247     -12.832  17.463  38.382  1.00 60.25      3QIP C
ATOM   2005  O   PRO A 247     -13.269  18.440  37.777  1.00 63.11      3QIP O
ATOM   2006  CB  PRO A 247     -10.667  17.976  39.555  1.00 54.49      3QIP C
ATOM   2007  CG  PRO A 247      -9.306  18.372  39.042  1.00 55.16      3QIP C
ATOM   2008  CD  PRO A 247      -9.492  18.572  37.553  1.00 61.15      3QIP C
ATOM   2009  N   GLU A 248     -13.621  16.611  39.028  1.00 55.28      3QIP N
ATOM   2010  CA  GLU A 248     -15.018  16.928  39.278  1.00 54.60      3QIP C
ATOM   2011  C   GLU A 248     -15.166  17.102  40.776  1.00 48.60      3QIP C
ATOM   2012  O   GLU A 248     -15.104  16.129  41.514  1.00 45.05      3QIP O
ATOM   2013  CB  GLU A 248     -15.921  15.811  38.777  1.00 58.59      3QIP C
ATOM   2014  CG  GLU A 248     -15.567  15.343  37.377  1.00 66.17      3QIP C
ATOM   2015  CD  GLU A 248     -16.784  14.908  36.577  1.00 78.31      3QIP C
ATOM   2016  OE1 GLU A 248     -16.619  14.075  35.657  1.00 78.41      3QIP O
ATOM   2017  OE2 GLU A 248     -17.900  15.406  36.860  1.00 76.90      3QIP O
ATOM   2018  N   LYS A 249     -15.322  18.346  41.218  1.00 43.75      3QIP N
ATOM   2019  CA  LYS A 249     -15.304  18.678  42.638  1.00 40.64      3QIP C
ATOM   2020  C   LYS A 249     -16.351  19.725  42.902  1.00 39.98      3QIP C
ATOM   2021  O   LYS A 249     -16.655  20.525  42.021  1.00 41.20      3QIP O
ATOM   2022  CB  LYS A 249     -13.935  19.263  43.057  1.00 46.11      3QIP C
ATOM   2023  CG  LYS A 249     -12.935  19.450  41.925  1.00 48.56      3QIP C
ATOM   2024  CD  LYS A 249     -11.698  20.285  42.340  1.00 44.74      3QIP C
ATOM   2025  CE  LYS A 249     -10.731  19.514  43.215  1.00 47.32      3QIP C
ATOM   2026  NZ  LYS A 249     -10.544  20.172  44.531  1.00 40.54      3QIP N
ATOM   2027  N   ASP A 250     -16.885  19.751  44.118  1.00 39.01      3QIP N
ATOM   2028  CA  ASP A 250     -17.786  20.830  44.497  1.00 44.29      3QIP C
ATOM   2029  C   ASP A 250     -16.988  22.060  44.926  1.00 42.05      3QIP C
ATOM   2030  O   ASP A 250     -17.370  23.180  44.630  1.00 49.62      3QIP O
ATOM   2031  CB  ASP A 250     -18.693  20.416  45.657  1.00 45.38      3QIP C
ATOM   2032  CG  ASP A 250     -19.695  19.333  45.272  1.00 47.29      3QIP C
ATOM   2033  OD1 ASP A 250     -20.209  18.686  46.211  1.00 41.38      3QIP O
ATOM   2034  OD2 ASP A 250     -19.955  19.137  44.060  1.00 42.85      3QIP O
ATOM   2035  N   SER A 251     -15.896  21.833  45.648  1.00 39.00      3QIP N
ATOM   2036  CA  SER A 251     -15.100  22.918  46.226  1.00 43.12      3QIP C
ATOM   2037  C   SER A 251     -13.766  23.103  45.514  1.00 41.74      3QIP C
ATOM   2038  O   SER A 251     -13.017  22.141  45.310  1.00 38.44      3QIP O
ATOM   2039  CB  SER A 251     -14.857  22.663  47.716  1.00 43.74      3QIP C
ATOM   2040  OG  SER A 251     -16.061  22.814  48.456  1.00 47.84      3QIP O
ATOM   2041  N   TRP A 252     -13.469  24.343  45.138  1.00 40.59      3QIP N
ATOM   2042  CA  TRP A 252     -12.223  24.639  44.453  1.00 40.34      3QIP C
ATOM   2043  C   TRP A 252     -11.382  25.634  45.250  1.00 40.94      3QIP C
ATOM   2044  O   TRP A 252     -11.814  26.769  45.481  1.00 34.70      3QIP O
ATOM   2045  CB  TRP A 252     -12.527  25.231  43.082  1.00 37.56      3QIP C
ATOM   2046  CG  TRP A 252     -13.152  24.267  42.135  1.00 41.09      3QIP C
ATOM   2047  CD1 TRP A 252     -14.470  23.918  42.074  1.00 43.09      3QIP C
ATOM   2048  CD2 TRP A 252     -12.494  23.527  41.101  1.00 38.74      3QIP C
ATOM   2049  NE1 TRP A 252     -14.671  23.005  41.066  1.00 39.30      3QIP N
ATOM   2050  CE2 TRP A 252     -13.475  22.756  40.448  1.00 42.92      3QIP C
ATOM   2051  CE3 TRP A 252     -11.174  23.450  40.656  1.00 38.53      3QIP C
ATOM   2052  CZ2 TRP A 252     -13.173  21.912  39.380  1.00 43.83      3QIP C
ATOM   2053  CZ3 TRP A 252     -10.878  22.619  39.598  1.00 40.16      3QIP C
ATOM   2054  CH2 TRP A 252     -11.870  21.852  38.976  1.00 44.52      3QIP C
ATOM   2055  N   THR A 253     -10.191  25.210  45.666  1.00 33.34      3QIP N
ATOM   2056  CA  THR A 253      -9.255  26.114  46.315  1.00 35.76      3QIP C
ATOM   2057  C   THR A 253      -8.537  26.943  45.263  1.00 33.48      3QIP C
ATOM   2058  O   THR A 253      -8.591  26.637  44.081  1.00 32.71      3QIP O
ATOM   2059  CB  THR A 253      -8.203  25.356  47.136  1.00 37.25      3QIP C
ATOM   2060  OG1 THR A 253      -7.351  24.612  46.255  1.00 36.71      3QIP O
ATOM   2061  CG2 THR A 253      -8.891  24.399  48.112  1.00 41.56      3QIP C
ATOM   2062  N   VAL A 254      -7.881  28.011  45.700  1.00 36.99      3QIP N
ATOM   2063  CA  VAL A 254      -7.049  28.810  44.812  1.00 32.26      3QIP C
ATOM   2064  C   VAL A 254      -6.013  27.879  44.170  1.00 32.82      3QIP C
ATOM   2065  O   VAL A 254      -5.748  27.934  42.954  1.00 30.73      3QIP O
ATOM   2066  CB  VAL A 254      -6.377  29.959  45.609  1.00 36.50      3QIP C
ATOM   2067  CG1 VAL A 254      -5.212  30.585  44.818  1.00 33.86      3QIP C
ATOM   2068  CG2 VAL A 254      -7.440  31.015  46.020  1.00 39.00      3QIP C
ATOM   2069  N   ASN A 255      -5.449  26.991  44.977  1.00 30.80      3QIP N
ATOM   2070  CA  ASN A 255      -4.504  26.027  44.427  1.00 31.47      3QIP C
ATOM   2071  C   ASN A 255      -5.112  25.233  43.260  1.00 37.28      3QIP C
ATOM   2072  O   ASN A 255      -4.503  25.152  42.189  1.00 35.52      3QIP O
ATOM   2073  CB  ASN A 255      -3.976  25.081  45.499  1.00 32.90      3QIP C
ATOM   2074  CG  ASN A 255      -3.071  24.015  44.921  1.00 38.72      3QIP C
ATOM   2075  OD1 ASN A 255      -3.405  22.755  45.181  1.00 35.21      3QIP O
ATOM   2076  ND2 ASN A 255      -2.119  24.317  44.200  1.00 35.93      3QIP N
ATOM   2077  N   ASP A 256      -6.317  24.681  43.452  1.00 32.87      3QIP N
ATOM   2078  CA  ASP A 256      -6.976  23.903  42.402  1.00 31.95      3QIP C
ATOM   2079  C   ASP A 256      -7.214  24.733  41.147  1.00 28.02      3QIP C
ATOM   2080  O   ASP A 256      -7.024  24.261  40.025  1.00 28.53      3QIP O
ATOM   2081  CB  ASP A 256      -8.350  23.369  42.856  1.00 36.63      3QIP C
ATOM   2082  CG  ASP A 256      -8.266  22.423  44.033  1.00 43.28      3QIP C
ATOM   2083  OD1 ASP A 256      -9.201  22.464  44.870  1.00 39.15      3QIP O
ATOM   2084  OD2 ASP A 256      -7.283  21.648  44.123  1.00 39.34      3QIP O
ATOM   2085  N   ILE A 257      -7.703  25.952  41.337  1.00 31.04      3QIP N
ATOM   2086  CA  ILE A 257      -8.002  26.813  40.205  1.00 31.79      3QIP C
ATOM   2087  C   ILE A 257      -6.719  27.196  39.449  1.00 28.71      3QIP C
ATOM   2088  O   ILE A 257      -6.698  27.219  38.218  1.00 31.35      3QIP O
ATOM   2089  CB  ILE A 257      -8.800  28.076  40.632  1.00 33.68      3QIP C
ATOM   2090  CG1 ILE A 257     -10.174  27.682  41.185  1.00 36.93      3QIP C
ATOM   2091  CG2 ILE A 257      -8.957  29.036  39.452  1.00 31.21      3QIP C
ATOM   2092  CD1 ILE A 257     -10.927  28.820  41.847  1.00 32.72      3QIP C
ATOM   2093  N   GLN A 258      -5.649  27.490  40.172  1.00 31.82      3QIP N
ATOM   2094  CA  GLN A 258      -4.382  27.798  39.485  1.00 35.54      3QIP C
ATOM   2095  C   GLN A 258      -3.944  26.610  38.611  1.00 34.90      3QIP C
ATOM   2096  O   GLN A 258      -3.561  26.780  37.437  1.00 31.10      3QIP O
ATOM   2097  CB  GLN A 258      -3.280  28.181  40.477  1.00 32.76      3QIP C
ATOM   2098  CG  GLN A 258      -3.459  29.543  41.131  1.00 36.82      3QIP C
ATOM   2099  CD  GLN A 258      -2.395  29.851  42.191  1.00 43.35      3QIP C
ATOM   2100  OE1 GLN A 258      -2.336  31.109  42.622  1.00 43.73      3QIP O
ATOM   2101  NE2 GLN A 258      -1.646  28.968  42.621  1.00 42.91      3QIP N
ATOM   2102  N   LYS A 259      -4.027  25.403  39.172  1.00 35.59      3QIP N
ATOM   2103  CA  LYS A 259      -3.614  24.200  38.448  1.00 33.74      3QIP C
ATOM   2104  C   LYS A 259      -4.474  23.960  37.225  1.00 34.73      3QIP C
ATOM   2105  O   LYS A 259      -3.966  23.592  36.150  1.00 27.54      3QIP O
ATOM   2106  CB  LYS A 259      -3.639  22.967  39.361  1.00 35.00      3QIP C
ATOM   2107  CG  LYS A 259      -2.610  23.024  40.456  1.00 34.76      3QIP C
ATOM   2108  CD  LYS A 259      -2.898  21.990  41.516  1.00 39.34      3QIP C
ATOM   2109  CE  LYS A 259      -2.902  20.581  40.939  1.00 38.07      3QIP C
ATOM   2110  NZ  LYS A 259      -3.075  19.614  42.048  1.00 36.29      3QIP N
ATOM   2111  N   LEU A 260      -5.782  24.167  37.395  1.00 31.70      3QIP N
ATOM   2112  CA  LEU A 260      -6.740  23.974  36.307  1.00 30.33      3QIP C
ATOM   2113  C   LEU A 260      -6.428  24.939  35.170  1.00 29.94      3QIP C
ATOM   2114  O   LEU A 260      -6.385  24.560  34.008  1.00 31.91      3QIP O
ATOM   2115  CB  LEU A 260      -8.171  24.209  36.813  1.00 33.60      3QIP C
ATOM   2116  CG  LEU A 260      -9.263  24.324  35.745  1.00 36.51      3QIP C
ATOM   2117  CD1 LEU A 260      -9.408  23.017  35.011  1.00 39.35      3QIP C
ATOM   2118  CD2 LEU A 260     -10.605  24.719  36.367  1.00 48.28      3QIP C
ATOM   2119  N   VAL A 261      -6.184  26.194  35.514  1.00 34.08      3QIP N
ATOM   2120  CA  VAL A 261      -5.874  27.207  34.496  1.00 36.45      3QIP C
ATOM   2121  C   VAL A 261      -4.579  26.890  33.701  1.00 33.84      3QIP C
ATOM   2122  O   VAL A 261      -4.529  27.023  32.469  1.00 32.78      3QIP O
ATOM   2123  CB  VAL A 261      -5.833  28.616  35.121  1.00 32.20      3QIP C
ATOM   2124  CG1 VAL A 261      -5.337  29.648  34.111  1.00 36.83      3QIP C
ATOM   2125  CG2 VAL A 261      -7.213  29.016  35.633  1.00 36.81      3QIP C
ATOM   2126  N   GLY A 262      -3.542  26.454  34.403  1.00 34.28      3QIP N
ATOM   2127  CA  GLY A 262      -2.322  26.011  33.738  1.00 35.28      3QIP C
ATOM   2128  C   GLY A 262      -2.588  24.820  32.818  1.00 33.31      3QIP C
ATOM   2129  O   GLY A 262      -2.115  24.776  31.689  1.00 34.51      3QIP O
ATOM   2130  N   LYS A 263      -3.353  23.845  33.285  1.00 29.58      3QIP N
ATOM   2131  CA  LYS A 263      -3.688  22.709  32.413  1.00 29.53      3QIP C
ATOM   2132  C   LYS A 263      -4.427  23.176  31.165  1.00 31.00      3QIP C
ATOM   2133  O   LYS A 263      -4.130  22.723  30.064  1.00 28.30      3QIP O
ATOM   2134  CB  LYS A 263      -4.501  21.624  33.148  1.00 33.31      3QIP C
ATOM   2135  CG  LYS A 263      -3.738  20.867  34.254  1.00 38.18      3QIP C
ATOM   2136  CD  LYS A 263      -4.230  19.421  34.390  1.00 47.05      3QIP C
ATOM   2137  CE  LYS A 263      -4.424  18.981  35.843  1.00 53.92      3QIP C
ATOM   2138  NZ  LYS A 263      -3.282  19.333  36.752  1.00 51.72      3QIP N
ATOM   2139  N   LEU A 264      -5.396  24.084  31.340  1.00 28.32      3QIP N
ATOM   2140  CA  LEU A 264      -6.181  24.593  30.206  1.00 32.64      3QIP C
ATOM   2141  C   LEU A 264      -5.307  25.425  29.264  1.00 29.23      3QIP C
ATOM   2142  O   LEU A 264      -5.406  25.312  28.042  1.00 32.37      3QIP O
ATOM   2143  CB  LEU A 264      -7.338  25.476  30.704  1.00 30.14      3QIP C
ATOM   2144  CG  LEU A 264      -8.798  25.017  30.762  1.00 42.89      3QIP C
ATOM   2145  CD1 LEU A 264      -8.940  23.536  30.818  1.00 37.80      3QIP C
ATOM   2146  CD2 LEU A 264      -9.552  25.701  31.930  1.00 42.55      3QIP C
ATOM   2147  N   ASN A 265      -4.485  26.300  29.830  1.00 29.47      3QIP N
ATOM   2148  CA  ASN A 265      -3.572  27.079  29.002  1.00 32.96      3QIP C
ATOM   2149  C   ASN A 265      -2.681  26.123  28.189  1.00 33.33      3QIP C
ATOM   2150  O   ASN A 265      -2.419  26.342  27.007  1.00 33.13      3QIP O
ATOM   2151  CB  ASN A 265      -2.734  28.058  29.854  1.00 30.28      3QIP C
ATOM   2152  CG  ASN A 265      -3.525  29.298  30.294  1.00 40.90      3QIP C
ATOM   2153  OD1 ASN A 265      -4.506  29.682  29.658  1.00 42.37      3QIP O
ATOM   2154  ND2 ASN A 265      -3.092  29.926  31.387  1.00 37.05      3QIP N
ATOM   2155  N   TRP A 266      -2.236  25.039  28.814  1.00 29.90      3QIP N
ATOM   2156  CA  TRP A 266      -1.358  24.094  28.111  1.00 32.10      3QIP C
ATOM   2157  C   TRP A 266      -2.086  23.386  26.958  1.00 35.09      3QIP C
ATOM   2158  O   TRP A 266      -1.568  23.302  25.846  1.00 32.46      3QIP O
ATOM   2159  CB  TRP A 266      -0.775  23.066  29.080  1.00 30.79      3QIP C
ATOM   2160  CG  TRP A 266       0.286  22.179  28.465  1.00 29.34      3QIP C
ATOM   2161  CD1 TRP A 266       0.191  20.838  28.210  1.00 29.43      3QIP C
ATOM   2162  CD2 TRP A 266       1.599  22.578  28.039  1.00 31.90      3QIP C
ATOM   2163  NE1 TRP A 266       1.363  20.375  27.659  1.00 35.12      3QIP N
ATOM   2164  CE2 TRP A 266       2.244  21.422  27.539  1.00 33.79      3QIP C
ATOM   2165  CE3 TRP A 266       2.294  23.798  28.033  1.00 34.40      3QIP C
ATOM   2166  CZ2 TRP A 266       3.553  21.447  27.034  1.00 33.23      3QIP C
ATOM   2167  CZ3 TRP A 266       3.605  23.821  27.524  1.00 36.05      3QIP C
ATOM   2168  CH2 TRP A 266       4.217  22.641  27.040  1.00 30.62      3QIP C
ATOM   2169  N   ALA A 267      -3.306  22.914  27.219  1.00 34.73      3QIP N
ATOM   2170  CA  ALA A 267      -4.089  22.221  26.199  1.00 31.21      3QIP C
ATOM   2171  C   ALA A 267      -4.413  23.135  25.019  1.00 32.15      3QIP C
ATOM   2172  O   ALA A 267      -4.568  22.673  23.878  1.00 31.18      3QIP O
ATOM   2173  CB  ALA A 267      -5.366  21.665  26.806  1.00 32.85      3QIP C
ATOM   2174  N   SER A 268      -4.505  24.432  25.290  1.00 30.03      3QIP N
ATOM   2175  CA  SER A 268      -4.933  25.379  24.262  1.00 32.11      3QIP C
ATOM   2176  C   SER A 268      -3.964  25.460  23.090  1.00 32.20      3QIP C
ATOM   2177  O   SER A 268      -4.264  26.076  22.079  1.00 32.59      3QIP O
ATOM   2178  CB  SER A 268      -5.147  26.772  24.852  1.00 34.06      3QIP C
ATOM   2179  OG  SER A 268      -3.888  27.380  25.097  1.00 37.94      3QIP O
ATOM   2180  N   GLN A 269      -2.797  24.828  23.193  1.00 32.62      3QIP N
ATOM   2181  CA  GLN A 269      -1.924  24.812  22.030  1.00 32.57      3QIP C
ATOM   2182  C   GLN A 269      -2.342  23.778  20.987  1.00 30.37      3QIP C
ATOM   2183  O   GLN A 269      -1.788  23.766  19.896  1.00 36.01      3QIP O
ATOM   2184  CB  GLN A 269      -0.438  24.663  22.405  1.00 34.18      3QIP C
ATOM   2185  CG  GLN A 269      -0.098  23.331  22.981  1.00 34.36      3QIP C
ATOM   2186  CD  GLN A 269       1.292  23.345  23.587  1.00 38.12      3QIP C
ATOM   2187  OE1 GLN A 269       2.278  23.612  22.897  1.00 36.34      3QIP O
ATOM   2188  NE2 GLN A 269       1.374  23.078  24.885  1.00 34.98      3QIP N
ATOM   2189  N   ILE A 270      -3.338  22.941  21.289  1.00 35.30      3QIP N
ATOM   2190  CA  ILE A 270      -3.868  22.035  20.270  1.00 32.87      3QIP C
ATOM   2191  C   ILE A 270      -5.386  21.879  20.305  1.00 33.60      3QIP C
ATOM   2192  O   ILE A 270      -5.999  21.589  19.292  1.00 33.33      3QIP O
ATOM   2193  CB  ILE A 270      -3.213  20.627  20.300  1.00 32.66      3QIP C
ATOM   2194  CG1 ILE A 270      -3.611  19.846  19.051  1.00 32.38      3QIP C
ATOM   2195  CG2 ILE A 270      -3.666  19.846  21.532  1.00 32.71      3QIP C
ATOM   2196  CD1 ILE A 270      -3.303  20.551  17.736  1.00 32.21      3QIP C
ATOM   2197  N   TYR A 271      -5.996  22.062  21.464  1.00 35.90      3QIP N
ATOM   2198  CA  TYR A 271      -7.459  22.117  21.529  1.00 38.94      3QIP C
ATOM   2199  C   TYR A 271      -8.001  23.534  21.247  1.00 40.04      3QIP C
ATOM   2200  O   TYR A 271      -7.884  24.423  22.085  1.00 38.98      3QIP O
ATOM   2201  CB  TYR A 271      -7.940  21.615  22.891  1.00 35.18      3QIP C
ATOM   2202  CG  TYR A 271      -7.732  20.121  23.091  1.00 38.48      3QIP C
ATOM   2203  CD1 TYR A 271      -8.792  19.223  22.956  1.00 40.84      3QIP C
ATOM   2204  CD2 TYR A 271      -6.476  19.612  23.430  1.00 33.14      3QIP C
ATOM   2205  CE1 TYR A 271      -8.603  17.864  23.149  1.00 42.91      3QIP C
ATOM   2206  CE2 TYR A 271      -6.274  18.259  23.622  1.00 36.03      3QIP C
ATOM   2207  CZ  TYR A 271      -7.338  17.387  23.475  1.00 43.33      3QIP C
ATOM   2208  OH  TYR A 271      -7.135  16.044  23.661  1.00 41.86      3QIP O
ATOM   2209  N   PRO A 272      -8.606  23.742  20.066  1.00 39.82      3QIP N
ATOM   2210  CA  PRO A 272      -9.139  25.060  19.677  1.00 46.88      3QIP C
ATOM   2211  C   PRO A 272     -10.312  25.511  20.546  1.00 49.06      3QIP C
ATOM   2212  O   PRO A 272     -11.179  24.699  20.889  1.00 48.31      3QIP O
ATOM   2213  CB  PRO A 272      -9.636  24.833  18.239  1.00 44.31      3QIP C
ATOM   2214  CG  PRO A 272      -9.908  23.389  18.156  1.00 47.45      3QIP C
ATOM   2215  CD  PRO A 272      -8.950  22.692  19.093  1.00 38.95      3QIP C
ATOM   2216  N   GLY A 273     -10.333  26.789  20.909  1.00 47.64      3QIP N
ATOM   2217  CA  GLY A 273     -11.470  27.343  21.619  1.00 50.84      3QIP C
ATOM   2218  C   GLY A 273     -11.409  27.321  23.140  1.00 57.82      3QIP C
ATOM   2219  O   GLY A 273     -12.286  27.886  23.794  1.00 61.91      3QIP O
ATOM   2220  N   ILE A 274     -10.401  26.661  23.710  1.00 53.50      3QIP N
ATOM   2221  CA  ILE A 274     -10.190  26.685  25.160  1.00 52.97      3QIP C
ATOM   2222  C   ILE A 274     -10.353  28.114  25.711  1.00 44.68      3QIP C
ATOM   2223  O   ILE A 274      -9.787  29.059  25.166  1.00 48.76      3QIP O
ATOM   2224  CB  ILE A 274      -8.763  26.156  25.528  1.00 42.79      3QIP C
ATOM   2225  CG1 ILE A 274      -8.599  24.688  25.117  1.00 43.69      3QIP C
ATOM   2226  CG2 ILE A 274      -8.501  26.300  27.002  1.00 39.30      3QIP C
ATOM   2227  CD1 ILE A 274      -9.506  23.713  25.873  1.00 46.59      3QIP C
ATOM   2228  N   LYS A 275     -11.119  28.269  26.785  1.00 47.00      3QIP N
ATOM   2229  CA  LYS A 275     -11.303  29.585  27.403  1.00 50.54      3QIP C
ATOM   2230  C   LYS A 275     -11.028  29.576  28.904  1.00 44.49      3QIP C
ATOM   2231  O   LYS A 275     -11.493  28.688  29.621  1.00 50.87      3QIP O
ATOM   2232  CB  LYS A 275     -12.724  30.106  27.169  1.00 60.33      3QIP C
ATOM   2233  CG  LYS A 275     -13.024  30.573  25.757  1.00 61.90      3QIP C
ATOM   2234  CD  LYS A 275     -14.452  31.085  25.678  1.00 65.38      3QIP C
ATOM   2235  CE  LYS A 275     -14.840  31.432  24.256  1.00 69.36      3QIP C
ATOM   2236  NZ  LYS A 275     -16.179  32.088  24.211  1.00 71.72      3QIP N
ATOM   2237  N   VAL A 276     -10.303  30.582  29.383  1.00 45.61      3QIP N
ATOM   2238  CA  VAL A 276      -9.955  30.651  30.793  1.00 45.81      3QIP C
ATOM   2239  C   VAL A 276     -10.236  32.012  31.448  1.00 48.17      3QIP C
ATOM   2240  O   VAL A 276      -9.998  32.184  32.646  1.00 44.67      3QIP O
ATOM   2241  CB  VAL A 276      -8.467  30.278  31.013  1.00 42.72      3QIP C
ATOM   2242  CG1 VAL A 276      -8.176  28.895  30.424  1.00 39.21      3QIP C
ATOM   2243  CG2 VAL A 276      -7.565  31.321  30.375  1.00 42.15      3QIP C
ATOM   2244  N   ARG A 277     -10.741  32.974  30.675  1.00 52.26      3QIP N
ATOM   2245  CA  ARG A 277     -10.987  34.315  31.220  1.00 51.10      3QIP C
ATOM   2246  C   ARG A 277     -11.804  34.304  32.515  1.00 45.20      3QIP C
ATOM   2247  O   ARG A 277     -11.388  34.867  33.519  1.00 46.38      3QIP O
ATOM   2248  CB  ARG A 277     -11.646  35.241  30.190  1.00 58.23      3QIP C
ATOM   2249  CG  ARG A 277     -11.662  36.706  30.629  1.00 54.28      3QIP C
ATOM   2250  CD  ARG A 277     -12.151  37.638  29.521  1.00 68.49      3QIP C
ATOM   2251  NE  ARG A 277     -13.582  37.932  29.613  1.00 77.50      3QIP N
ATOM   2252  CZ  ARG A 277     -14.084  38.979  30.265  1.00 78.16      3QIP C
ATOM   2253  NH1 ARG A 277     -13.265  39.819  30.884  1.00 78.36      3QIP N
ATOM   2254  NH2 ARG A 277     -15.397  39.189  30.300  1.00 77.44      3QIP N
ATOM   2255  N   GLN A 278     -12.954  33.650  32.492  1.00 44.24      3QIP N
ATOM   2256  CA  GLN A 278     -13.830  33.628  33.661  1.00 50.62      3QIP C
ATOM   2257  C   GLN A 278     -13.166  32.966  34.864  1.00 48.73      3QIP C
ATOM   2258  O   GLN A 278     -13.346  33.394  36.000  1.00 47.39      3QIP O
ATOM   2259  CB  GLN A 278     -15.153  32.934  33.335  1.00 50.47      3QIP C
ATOM   2260  CG  GLN A 278     -16.049  33.732  32.401  1.00 55.09      3QIP C
ATOM   2261  CD  GLN A 278     -16.268  35.160  32.887  1.00 60.33      3QIP C
ATOM   2262  OE1 GLN A 278     -16.333  35.416  34.091  1.00 59.76      3QIP O
ATOM   2263  NE2 GLN A 278     -16.368  36.096  31.950  1.00 58.73      3QIP N
ATOM   2264  N   LEU A 279     -12.404  31.909  34.611  1.00 46.48      3QIP N
ATOM   2265  CA  LEU A 279     -11.648  31.247  35.670  1.00 40.98      3QIP C
ATOM   2266  C   LEU A 279     -10.571  32.167  36.230  1.00 43.95      3QIP C
ATOM   2267  O   LEU A 279     -10.401  32.268  37.444  1.00 43.49      3QIP O
ATOM   2268  CB  LEU A 279     -11.038  29.947  35.147  1.00 41.26      3QIP C
ATOM   2269  CG  LEU A 279     -12.076  28.833  35.026  1.00 45.78      3QIP C
ATOM   2270  CD1 LEU A 279     -11.580  27.689  34.159  1.00 48.85      3QIP C
ATOM   2271  CD2 LEU A 279     -12.446  28.337  36.412  1.00 46.86      3QIP C
ATOM   2272  N   CYS A 280      -9.857  32.857  35.348  1.00 43.47      3QIP N
ATOM   2273  CA  CYS A 280      -8.828  33.798  35.777  1.00 44.26      3QIP C
ATOM   2274  C   CYS A 280      -9.358  34.953  36.648  1.00 50.03      3QIP C
ATOM   2275  O   CYS A 280      -8.697  35.367  37.602  1.00 48.90      3QIP O
ATOM   2276  CB  CYS A 280      -8.060  34.339  34.569  1.00 44.35      3QIP C
ATOM   2277  SG  CYS A 280      -6.957  33.114  33.805  1.00 51.16      3QIP S
ATOM   2278  N   LYS A 281     -10.539  35.477  36.332  1.00 48.94      3QIP N
ATOM   2279  CA  LYS A 281     -11.099  36.562  37.137  1.00 50.31      3QIP C
ATOM   2280  C   LYS A 281     -11.255  36.099  38.581  1.00 49.62      3QIP C
ATOM   2281  O   LYS A 281     -11.100  36.879  39.517  1.00 52.16      3QIP O
ATOM   2282  CB  LYS A 281     -12.449  37.030  36.583  1.00 56.70      3QIP C
ATOM   2283  CG  LYS A 281     -12.400  37.500  35.140  1.00 58.05      3QIP C
ATOM   2284  CD  LYS A 281     -12.787  38.960  35.013  1.00 68.95      3QIP C
ATOM   2285  CE  LYS A 281     -14.185  39.189  35.557  1.00 68.27      3QIP C
ATOM   2286  NZ  LYS A 281     -15.092  38.123  35.069  1.00 69.53      3QIP N
ATOM   2287  N   LEU A 282     -11.554  34.817  38.757  1.00 49.67      3QIP N
ATOM   2288  CA  LEU A 282     -11.650  34.236  40.092  1.00 47.09      3QIP C
ATOM   2289  C   LEU A 282     -10.351  34.407  40.895  1.00 46.18      3QIP C
ATOM   2290  O   LEU A 282     -10.380  34.506  42.117  1.00 48.19      3QIP O
ATOM   2291  CB  LEU A 282     -12.022  32.757  39.991  1.00 45.19      3QIP C
ATOM   2292  CG  LEU A 282     -13.459  32.274  40.210  1.00 50.02      3QIP C
ATOM   2293  CD1 LEU A 282     -14.520  33.309  39.842  1.00 50.68      3QIP C
ATOM   2294  CD2 LEU A 282     -13.681  30.969  39.468  1.00 46.03      3QIP C
ATOM   2295  N   LEU A 283      -9.209  34.445  40.219  1.00 46.50      3QIP N
ATOM   2296  CA  LEU A 283      -7.938  34.550  40.934  1.00 48.83      3QIP C
ATOM   2297  C   LEU A 283      -7.585  35.997  41.303  1.00 52.32      3QIP C
ATOM   2298  O   LEU A 283      -6.548  36.251  41.913  1.00 52.86      3QIP O
ATOM   2299  CB  LEU A 283      -6.784  33.927  40.136  1.00 46.41      3QIP C
ATOM   2300  CG  LEU A 283      -6.639  32.410  39.958  1.00 46.65      3QIP C
ATOM   2301  CD1 LEU A 283      -7.095  31.646  41.193  1.00 40.77      3QIP C
ATOM   2302  CD2 LEU A 283      -7.394  31.987  38.735  1.00 47.45      3QIP C
ATOM   2303  N   ARG A 284      -8.448  36.940  40.938  1.00 57.34      3QIP N
ATOM   2304  CA  ARG A 284      -8.151  38.359  41.139  1.00 55.98      3QIP C
ATOM   2305  C   ARG A 284      -7.922  38.705  42.604  1.00 59.00      3QIP C
ATOM   2306  O   ARG A 284      -8.737  38.376  43.472  1.00 57.73      3QIP O
ATOM   2307  CB  ARG A 284      -9.253  39.246  40.546  1.00 61.27      3QIP C
ATOM   2308  CG  ARG A 284      -9.101  39.535  39.056  1.00 61.87      3QIP C
ATOM   2309  CD  ARG A 284     -10.059  40.640  38.617  1.00 71.23      3QIP C
ATOM   2310  NE  ARG A 284     -11.461  40.292  38.861  1.00 70.58      3QIP N
ATOM   2311  CZ  ARG A 284     -12.473  41.160  38.821  1.00 81.63      3QIP C
ATOM   2312  NH1 ARG A 284     -12.246  42.443  38.555  1.00 83.59      3QIP N
ATOM   2313  NH2 ARG A 284     -13.717  40.747  39.055  1.00 78.89      3QIP N
ATOM   2314  N   GLY A 285      -6.802  39.374  42.866  1.00 63.85      3QIP N
ATOM   2315  CA  GLY A 285      -6.410  39.735  44.215  1.00 68.05      3QIP C
ATOM   2316  C   GLY A 285      -6.373  38.546  45.158  1.00 70.25      3QIP C
ATOM   2317  O   GLY A 285      -6.532  38.709  46.373  1.00 71.54      3QIP O
ATOM   2318  N   THR A 286      -6.156  37.356  44.593  1.00 68.12      3QIP N
ATOM   2319  CA  THR A 286      -6.233  36.094  45.344  1.00 71.79      3QIP C
ATOM   2320  C   THR A 286      -5.021  35.854  46.252  1.00 72.76      3QIP C
ATOM   2321  O   THR A 286      -3.870  36.008  45.831  1.00 74.54      3QIP O
ATOM   2322  CB  THR A 286      -6.463  34.873  44.404  1.00 59.33      3QIP C
ATOM   2323  OG1 THR A 286      -7.311  33.920  45.053  1.00 63.53      3QIP O
ATOM   2324  CG2 THR A 286      -5.148  34.211  43.996  1.00 54.63      3QIP C
ATOM   2325  N   LYS A 287      -5.286  35.467  47.498  1.00 73.17      3QIP N
ATOM   2326  CA  LYS A 287      -4.227  35.361  48.503  1.00 74.05      3QIP C
ATOM   2327  C   LYS A 287      -3.885  33.916  48.915  1.00 66.88      3QIP C
ATOM   2328  O   LYS A 287      -2.893  33.355  48.447  1.00 65.61      3QIP O
ATOM   2329  CB  LYS A 287      -4.580  36.210  49.732  1.00 72.09      3QIP C
ATOM   2330  CG  LYS A 287      -5.091  37.610  49.391  1.00 77.88      3QIP C
ATOM   2331  CD  LYS A 287      -4.078  38.380  48.546  1.00 78.79      3QIP C
ATOM   2332  CE  LYS A 287      -4.537  39.803  48.273  1.00 76.28      3QIP C
ATOM   2333  NZ  LYS A 287      -3.571  40.512  47.394  1.00 75.62      3QIP N
ATOM   2334  N   ALA A 288      -4.691  33.326  49.797  1.00 59.80      3QIP N
ATOM   2335  CA  ALA A 288      -4.382  32.008  50.345  1.00 55.93      3QIP C
ATOM   2336  C   ALA A 288      -4.593  30.900  49.313  1.00 44.74      3QIP C
ATOM   2337  O   ALA A 288      -5.683  30.773  48.738  1.00 45.92      3QIP O
ATOM   2338  CB  ALA A 288      -5.223  31.739  51.591  1.00 54.43      3QIP C
ATOM   2339  N   LEU A 289      -3.559  30.099  49.082  1.00 42.25      3QIP N
ATOM   2340  CA  LEU A 289      -3.683  28.967  48.174  1.00 40.40      3QIP C
ATOM   2341  C   LEU A 289      -4.765  27.971  48.659  1.00 35.81      3QIP C
ATOM   2342  O   LEU A 289      -5.319  27.215  47.863  1.00 33.52      3QIP O
ATOM   2343  CB  LEU A 289      -2.334  28.277  47.963  1.00 38.47      3QIP C
ATOM   2344  CG  LEU A 289      -1.783  28.261  46.530  1.00 39.24      3QIP C
ATOM   2345  CD1 LEU A 289      -1.239  29.637  46.128  1.00 44.16      3QIP C
ATOM   2346  CD2 LEU A 289      -0.680  27.210  46.391  1.00 42.48      3QIP C
ATOM   2347  N   THR A 290      -5.063  27.988  49.958  1.00 35.48      3QIP N
ATOM   2348  CA  THR A 290      -6.071  27.099  50.531  1.00 39.30      3QIP C
ATOM   2349  C   THR A 290      -7.482  27.707  50.581  1.00 41.32      3QIP C
ATOM   2350  O   THR A 290      -8.430  27.019  50.921  1.00 38.23      3QIP O
ATOM   2351  CB  THR A 290      -5.701  26.671  51.959  1.00 39.58      3QIP C
ATOM   2352  OG1 THR A 290      -5.663  27.829  52.791  1.00 47.39      3QIP O
ATOM   2353  CG2 THR A 290      -4.340  26.012  51.985  1.00 38.99      3QIP C
ATOM   2354  N   GLU A 291      -7.624  28.990  50.265  1.00 38.52      3QIP N
ATOM   2355  CA  GLU A 291      -8.956  29.596  50.281  1.00 41.93      3QIP C
ATOM   2356  C   GLU A 291      -9.827  29.010  49.183  1.00 39.23      3QIP C
ATOM   2357  O   GLU A 291      -9.415  28.929  48.026  1.00 33.84      3QIP O
ATOM   2358  CB  GLU A 291      -8.869  31.118  50.123  1.00 44.53      3QIP C
ATOM   2359  CG  GLU A 291     -10.213  31.821  49.896  1.00 49.30      3QIP C
ATOM   2360  CD  GLU A 291     -10.051  33.334  49.645  1.00 57.39      3QIP C
ATOM   2361  OE1 GLU A 291      -8.979  33.886  49.978  1.00 65.19      3QIP O
ATOM   2362  OE2 GLU A 291     -10.986  33.971  49.107  1.00 54.14      3QIP O
ATOM   2363  N   VAL A 292     -11.041  28.601  49.546  1.00 37.01      3QIP N
ATOM   2364  CA  VAL A 292     -11.977  28.106  48.564  1.00 36.72      3QIP C
ATOM   2365  C   VAL A 292     -12.678  29.262  47.858  1.00 39.11      3QIP C
ATOM   2366  O   VAL A 292     -13.225  30.153  48.501  1.00 37.71      3QIP O
ATOM   2367  CB  VAL A 292     -13.036  27.190  49.218  1.00 40.21      3QIP C
ATOM   2368  CG1 VAL A 292     -14.235  27.067  48.323  1.00 39.57      3QIP C
ATOM   2369  CG2 VAL A 292     -12.427  25.836  49.535  1.00 40.26      3QIP C
ATOM   2370  N   ILE A 293     -12.680  29.228  46.532  1.00 39.08      3QIP N
ATOM   2371  CA  ILE A 293     -13.355  30.252  45.753  1.00 37.28      3QIP C
ATOM   2372  C   ILE A 293     -14.576  29.685  45.042  1.00 40.63      3QIP C
ATOM   2373  O   ILE A 293     -14.429  28.867  44.137  1.00 42.37      3QIP O
ATOM   2374  CB  ILE A 293     -12.450  30.821  44.648  1.00 39.31      3QIP C
ATOM   2375  CG1 ILE A 293     -11.082  31.232  45.204  1.00 35.21      3QIP C
ATOM   2376  CG2 ILE A 293     -13.137  32.018  43.989  1.00 42.19      3QIP C
ATOM   2377  CD1 ILE A 293     -11.191  32.258  46.288  1.00 44.12      3QIP C
ATOM   2378  N   PRO A 294     -15.779  30.143  45.421  1.00 43.75      3QIP N
ATOM   2379  CA  PRO A 294     -17.026  29.744  44.757  1.00 46.74      3QIP C
ATOM   2380  C   PRO A 294     -16.978  30.051  43.259  1.00 47.85      3QIP C
ATOM   2381  O   PRO A 294     -16.788  31.203  42.905  1.00 47.50      3QIP O
ATOM   2382  CB  PRO A 294     -18.076  30.658  45.407  1.00 48.92      3QIP C
ATOM   2383  CG  PRO A 294     -17.452  31.143  46.682  1.00 46.68      3QIP C
ATOM   2384  CD  PRO A 294     -15.991  31.226  46.397  1.00 50.77      3QIP C
ATOM   2385  N   LEU A 295     -17.132  29.057  42.392  1.00 46.64      3QIP N
ATOM   2386  CA  LEU A 295     -17.162  29.339  40.960  1.00 49.38      3QIP C
ATOM   2387  C   LEU A 295     -18.398  30.179  40.647  1.00 57.49      3QIP C
ATOM   2388  O   LEU A 295     -19.477  29.884  41.138  1.00 59.43      3QIP O
ATOM   2389  CB  LEU A 295     -17.208  28.041  40.153  1.00 52.51      3QIP C
ATOM   2390  CG  LEU A 295     -15.902  27.318  39.805  1.00 51.89      3QIP C
ATOM   2391  CD1 LEU A 295     -14.980  27.234  40.999  1.00 46.40      3QIP C
ATOM   2392  CD2 LEU A 295     -16.201  25.931  39.256  1.00 51.87      3QIP C
ATOM   2393  N   THR A 296     -18.244  31.226  39.845  1.00 57.40      3QIP N
ATOM   2394  CA  THR A 296     -19.400  31.990  39.387  1.00 60.23      3QIP C
ATOM   2395  C   THR A 296     -20.095  31.196  38.300  1.00 64.09      3QIP C
ATOM   2396  O   THR A 296     -19.494  30.294  37.714  1.00 62.28      3QIP O
ATOM   2397  CB  THR A 296     -18.995  33.351  38.817  1.00 59.39      3QIP C
ATOM   2398  OG1 THR A 296     -18.116  33.159  37.702  1.00 63.68      3QIP O
ATOM   2399  CG2 THR A 296     -18.290  34.179  39.868  1.00 57.53      3QIP C
ATOM   2400  N   GLU A 297     -21.360  31.517  38.040  1.00 65.81      3QIP N
ATOM   2401  CA  GLU A 297     -22.122  30.839  36.993  1.00 66.66      3QIP C
ATOM   2402  C   GLU A 297     -21.381  30.876  35.651  1.00 60.09      3QIP C
ATOM   2403  O   GLU A 297     -21.359  29.886  34.923  1.00 63.66      3QIP O
ATOM   2404  CB  GLU A 297     -23.531  31.446  36.851  1.00 71.87      3QIP C
ATOM   2405  CG  GLU A 297     -24.590  30.844  37.793  1.00 76.71      3QIP C
ATOM   2406  CD  GLU A 297     -25.893  31.662  37.854  1.00 76.79      3QIP C
ATOM   2407  OE1 GLU A 297     -26.604  31.575  38.881  1.00 69.76      3QIP O
ATOM   2408  OE2 GLU A 297     -26.206  32.391  36.884  1.00 74.79      3QIP O
ATOM   2409  N   GLU A 298     -20.779  32.018  35.338  1.00 57.31      3QIP N
ATOM   2410  CA  GLU A 298     -20.006  32.191  34.110  1.00 62.81      3QIP C
ATOM   2411  C   GLU A 298     -18.760  31.292  34.090  1.00 62.40      3QIP C
ATOM   2412  O   GLU A 298     -18.462  30.653  33.083  1.00 61.62      3QIP O
ATOM   2413  CB  GLU A 298     -19.578  33.648  33.953  1.00 59.76      3QIP C
ATOM   2414  CG  GLU A 298     -20.686  34.653  34.192  1.00 70.87      3QIP C
ATOM   2415  CD  GLU A 298     -21.046  34.775  35.662  1.00 73.47      3QIP C
ATOM   2416  OE1 GLU A 298     -21.970  34.054  36.113  1.00 70.86      3QIP O
ATOM   2417  OE2 GLU A 298     -20.399  35.589  36.364  1.00 75.64      3QIP O
ATOM   2418  N   ALA A 299     -18.037  31.251  35.205  1.00 57.83      3QIP N
ATOM   2419  CA  ALA A 299     -16.888  30.356  35.337  1.00 58.90      3QIP C
ATOM   2420  C   ALA A 299     -17.347  28.904  35.244  1.00 59.12      3QIP C
ATOM   2421  O   ALA A 299     -16.682  28.057  34.646  1.00 51.43      3QIP O
ATOM   2422  CB  ALA A 299     -16.181  30.601  36.652  1.00 51.37      3QIP C
ATOM   2423  N   GLU A 300     -18.505  28.626  35.827  1.00 60.14      3QIP N
ATOM   2424  CA  GLU A 300     -19.043  27.278  35.822  1.00 57.19      3QIP C
ATOM   2425  C   GLU A 300     -19.372  26.840  34.396  1.00 58.65      3QIP C
ATOM   2426  O   GLU A 300     -19.173  25.681  34.021  1.00 57.50      3QIP O
ATOM   2427  CB  GLU A 300     -20.280  27.205  36.711  1.00 57.55      3QIP C
ATOM   2428  CG  GLU A 300     -20.614  25.812  37.166  1.00 60.57      3QIP C
ATOM   2429  CD  GLU A 300     -20.083  25.505  38.553  1.00 65.67      3QIP C
ATOM   2430  OE1 GLU A 300     -20.371  26.294  39.487  1.00 68.09      3QIP O
ATOM   2431  OE2 GLU A 300     -19.381  24.473  38.704  1.00 60.50      3QIP O
ATOM   2432  N   LEU A 301     -19.877  27.773  33.599  1.00 60.53      3QIP N
ATOM   2433  CA  LEU A 301     -20.209  27.472  32.212  1.00 62.56      3QIP C
ATOM   2434  C   LEU A 301     -18.937  27.341  31.383  1.00 57.18      3QIP C
ATOM   2435  O   LEU A 301     -18.793  26.392  30.617  1.00 57.64      3QIP O
ATOM   2436  CB  LEU A 301     -21.128  28.548  31.621  1.00 66.69      3QIP C
ATOM   2437  CG  LEU A 301     -22.613  28.501  32.019  1.00 69.49      3QIP C
ATOM   2438  CD1 LEU A 301     -23.335  29.793  31.633  1.00 67.11      3QIP C
ATOM   2439  CD2 LEU A 301     -23.312  27.277  31.412  1.00 65.84      3QIP C
ATOM   2440  N   GLU A 302     -18.029  28.305  31.545  1.00 55.32      3QIP N
ATOM   2441  CA  GLU A 302     -16.724  28.276  30.886  1.00 57.37      3QIP C
ATOM   2442  C   GLU A 302     -16.037  26.928  31.093  1.00 53.43      3QIP C
ATOM   2443  O   GLU A 302     -15.607  26.292  30.133  1.00 53.55      3QIP O
ATOM   2444  CB  GLU A 302     -15.831  29.414  31.397  1.00 60.06      3QIP C
ATOM   2445  CG  GLU A 302     -14.491  29.538  30.670  1.00 55.45      3QIP C
ATOM   2446  CD  GLU A 302     -13.630  30.651  31.231  1.00 54.77      3QIP C
ATOM   2447  OE1 GLU A 302     -13.632  31.766  30.654  1.00 56.82      3QIP O
ATOM   2448  OE2 GLU A 302     -12.948  30.411  32.254  1.00 52.95      3QIP O
ATOM   2449  N   LEU A 303     -15.958  26.493  32.347  1.00 51.78      3QIP N
ATOM   2450  CA  LEU A 303     -15.406  25.188  32.675  1.00 48.35      3QIP C
ATOM   2451  C   LEU A 303     -16.100  24.079  31.895  1.00 54.66      3QIP C
ATOM   2452  O   LEU A 303     -15.453  23.155  31.407  1.00 51.51      3QIP O
ATOM   2453  CB  LEU A 303     -15.525  24.921  34.179  1.00 50.90      3QIP C
ATOM   2454  CG  LEU A 303     -15.334  23.478  34.665  1.00 54.47      3QIP C
ATOM   2455  CD1 LEU A 303     -13.973  22.910  34.255  1.00 56.67      3QIP C
ATOM   2456  CD2 LEU A 303     -15.514  23.390  36.170  1.00 52.66      3QIP C
ATOM   2457  N   ALA A 304     -17.425  24.167  31.790  1.00 54.21      3QIP N
ATOM   2458  CA  ALA A 304     -18.214  23.125  31.148  1.00 52.06      3QIP C
ATOM   2459  C   ALA A 304     -17.950  23.107  29.650  1.00 46.39      3QIP C
ATOM   2460  O   ALA A 304     -17.766  22.060  29.051  1.00 49.48      3QIP O
ATOM   2461  CB  ALA A 304     -19.696  23.356  31.421  1.00 62.62      3QIP C
ATOM   2462  N   GLU A 305     -17.962  24.289  29.063  1.00 51.31      3QIP N
ATOM   2463  CA  GLU A 305     -17.604  24.507  27.669  1.00 56.95      3QIP C
ATOM   2464  C   GLU A 305     -16.195  23.948  27.368  1.00 59.65      3QIP C
ATOM   2465  O   GLU A 305     -15.917  23.498  26.250  1.00 59.94      3QIP O
ATOM   2466  CB  GLU A 305     -17.675  26.013  27.414  1.00 58.20      3QIP C
ATOM   2467  CG  GLU A 305     -17.399  26.502  26.007  1.00 69.83      3QIP C
ATOM   2468  CD  GLU A 305     -17.449  28.033  25.929  1.00 79.47      3QIP C
ATOM   2469  OE1 GLU A 305     -18.073  28.647  26.831  1.00 77.47      3QIP O
ATOM   2470  OE2 GLU A 305     -16.864  28.620  24.982  1.00 78.73      3QIP O
ATOM   2471  N   ASN A 306     -15.324  23.958  28.378  1.00 52.19      3QIP N
ATOM   2472  CA  ASN A 306     -13.958  23.436  28.248  1.00 51.84      3QIP C
ATOM   2473  C   ASN A 306     -13.922  21.929  28.340  1.00 50.93      3QIP C
ATOM   2474  O   ASN A 306     -13.379  21.259  27.467  1.00 48.15      3QIP O
ATOM   2475  CB  ASN A 306     -13.059  24.000  29.342  1.00 45.88      3QIP C
ATOM   2476  CG  ASN A 306     -12.570  25.380  29.034  1.00 43.44      3QIP C
ATOM   2477  OD1 ASN A 306     -12.440  25.767  27.871  1.00 45.62      3QIP O
ATOM   2478  ND2 ASN A 306     -12.273  26.140  30.081  1.00 49.22      3QIP N
ATOM   2479  N   ARG A 307     -14.509  21.411  29.414  1.00 55.01      3QIP N
ATOM   2480  CA  ARG A 307     -14.640  19.978  29.640  1.00 55.63      3QIP C
ATOM   2481  C   ARG A 307     -15.182  19.274  28.397  1.00 58.09      3QIP C
ATOM   2482  O   ARG A 307     -14.843  18.116  28.128  1.00 58.80      3QIP O
ATOM   2483  CB  ARG A 307     -15.567  19.734  30.838  1.00 55.35      3QIP C
ATOM   2484  CG  ARG A 307     -15.544  18.317  31.393  1.00 67.50      3QIP C
ATOM   2485  CD  ARG A 307     -15.223  18.316  32.891  1.00 68.21      3QIP C
ATOM   2486  NE  ARG A 307     -16.002  19.321  33.618  1.00 63.03      3QIP N
ATOM   2487  CZ  ARG A 307     -15.846  19.606  34.911  1.00 64.53      3QIP C
ATOM   2488  NH1 ARG A 307     -14.940  18.966  35.646  1.00 58.41      3QIP N
ATOM   2489  NH2 ARG A 307     -16.607  20.533  35.475  1.00 66.90      3QIP N
ATOM   2490  N   GLU A 308     -16.018  19.988  27.643  1.00 56.70      3QIP N
ATOM   2491  CA  GLU A 308     -16.636  19.468  26.422  1.00 61.96      3QIP C
ATOM   2492  C   GLU A 308     -15.648  19.461  25.259  1.00 59.05      3QIP C
ATOM   2493  O   GLU A 308     -15.539  18.478  24.524  1.00 63.87      3QIP O
ATOM   2494  CB  GLU A 308     -17.871  20.302  26.052  1.00 64.51      3QIP C
ATOM   2495  CG  GLU A 308     -19.100  19.481  25.664  1.00 74.12      3QIP C
ATOM   2496  CD  GLU A 308     -19.060  19.002  24.221  1.00 77.47      3QIP C
ATOM   2497  OE1 GLU A 308     -19.008  17.772  24.004  1.00 78.97      3QIP O
ATOM   2498  OE2 GLU A 308     -19.086  19.854  23.306  1.00 78.55      3QIP O
ATOM   2499  N   ILE A 309     -14.934  20.567  25.090  1.00 55.98      3QIP N
ATOM   2500  CA  ILE A 309     -13.861  20.640  24.106  1.00 52.77      3QIP C
ATOM   2501  C   ILE A 309     -12.825  19.527  24.313  1.00 53.72      3QIP C
ATOM   2502  O   ILE A 309     -12.303  18.959  23.345  1.00 51.99      3QIP O
ATOM   2503  CB  ILE A 309     -13.202  22.030  24.140  1.00 54.46      3QIP C
ATOM   2504  CG1 ILE A 309     -14.127  23.057  23.471  1.00 55.50      3QIP C
ATOM   2505  CG2 ILE A 309     -11.853  22.005  23.461  1.00 51.51      3QIP C
ATOM   2506  CD1 ILE A 309     -13.700  24.505  23.644  1.00 50.91      3QIP C
ATOM   2507  N   LEU A 310     -12.563  19.197  25.578  1.00 53.44      3QIP N
ATOM   2508  CA  LEU A 310     -11.563  18.192  25.941  1.00 54.91      3QIP C
ATOM   2509  C   LEU A 310     -12.104  16.777  25.904  1.00 57.48      3QIP C
ATOM   2510  O   LEU A 310     -11.340  15.818  26.000  1.00 53.52      3QIP O
ATOM   2511  CB  LEU A 310     -10.979  18.470  27.334  1.00 52.55      3QIP C
ATOM   2512  CG  LEU A 310     -10.033  19.676  27.472  1.00 54.32      3QIP C
ATOM   2513  CD1 LEU A 310      -9.738  20.000  28.940  1.00 45.38      3QIP C
ATOM   2514  CD2 LEU A 310      -8.736  19.448  26.696  1.00 43.10      3QIP C
ATOM   2515  N   LYS A 311     -13.420  16.654  25.765  1.00 60.68      3QIP N
ATOM   2516  CA  LYS A 311     -14.084  15.349  25.820  1.00 61.81      3QIP C
ATOM   2517  C   LYS A 311     -13.398  14.295  24.967  1.00 60.65      3QIP C
ATOM   2518  O   LYS A 311     -13.099  13.204  25.452  1.00 65.47      3QIP O
ATOM   2519  CB  LYS A 311     -15.564  15.453  25.434  1.00 63.08      3QIP C
ATOM   2520  CG  LYS A 311     -16.450  15.988  26.552  1.00 69.27      3QIP C
ATOM   2521  CD  LYS A 311     -17.940  15.752  26.280  1.00 72.37      3QIP C
ATOM   2522  CE  LYS A 311     -18.798  16.223  27.457  1.00 68.75      3QIP C
ATOM   2523  NZ  LYS A 311     -18.459  15.523  28.741  1.00 63.00      3QIP N
ATOM   2524  N   GLU A 312     -13.150  14.609  23.700  1.00 55.96      3QIP N
ATOM   2525  CA  GLU A 312     -12.504  13.644  22.821  1.00 61.10      3QIP C
ATOM   2526  C   GLU A 312     -11.146  14.107  22.300  1.00 60.66      3QIP C
ATOM   2527  O   GLU A 312     -10.950  15.284  21.998  1.00 57.04      3QIP O
ATOM   2528  CB  GLU A 312     -13.418  13.271  21.665  1.00 65.30      3QIP C
ATOM   2529  CG  GLU A 312     -13.953  14.451  20.905  1.00 68.88      3QIP C
ATOM   2530  CD  GLU A 312     -15.027  14.035  19.927  1.00 80.11      3QIP C
ATOM   2531  OE1 GLU A 312     -15.240  12.808  19.773  1.00 77.90      3QIP O
ATOM   2532  OE2 GLU A 312     -15.660  14.930  19.323  1.00 83.82      3QIP O
ATOM   2533  N   PRO A 313     -10.206  13.158  22.178  1.00 60.94      3QIP N
ATOM   2534  CA  PRO A 313      -8.817  13.459  21.825  1.00 54.61      3QIP C
ATOM   2535  C   PRO A 313      -8.709  14.253  20.541  1.00 54.06      3QIP C
ATOM   2536  O   PRO A 313      -9.463  14.053  19.581  1.00 49.42      3QIP O
ATOM   2537  CB  PRO A 313      -8.190  12.077  21.632  1.00 55.38      3QIP C
ATOM   2538  CG  PRO A 313      -9.042  11.162  22.436  1.00 62.18      3QIP C
ATOM   2539  CD  PRO A 313     -10.435  11.711  22.326  1.00 56.23      3QIP C
ATOM   2540  N   VAL A 314      -7.753  15.170  20.549  1.00 48.27      3QIP N
ATOM   2541  CA  VAL A 314      -7.409  15.953  19.386  1.00 42.44      3QIP C
ATOM   2542  C   VAL A 314      -5.894  15.856  19.241  1.00 44.90      3QIP C
ATOM   2543  O   VAL A 314      -5.176  15.932  20.231  1.00 43.12      3QIP O
ATOM   2544  CB  VAL A 314      -7.840  17.407  19.600  1.00 45.08      3QIP C
ATOM   2545  CG1 VAL A 314      -7.265  18.318  18.514  1.00 40.75      3QIP C
ATOM   2546  CG2 VAL A 314      -9.384  17.487  19.661  1.00 45.84      3QIP C
ATOM   2547  N   HIS A 315      -5.413  15.654  18.022  1.00 34.89      3QIP N
ATOM   2548  CA  HIS A 315      -3.987  15.638  17.776  1.00 41.32      3QIP C
ATOM   2549  C   HIS A 315      -3.671  16.672  16.719  1.00 42.44      3QIP C
ATOM   2550  O   HIS A 315      -4.518  16.999  15.873  1.00 38.29      3QIP O
ATOM   2551  CB  HIS A 315      -3.502  14.265  17.298  1.00 39.91      3QIP C
ATOM   2552  CG  HIS A 315      -3.716  13.168  18.293  1.00 49.36      3QIP C
ATOM   2553  ND1 HIS A 315      -2.688  12.630  19.042  1.00 48.75      3QIP N
ATOM   2554  CD2 HIS A 315      -4.837  12.497  18.656  1.00 48.63      3QIP C
ATOM   2555  CE1 HIS A 315      -3.169  11.683  19.828  1.00 48.09      3QIP C
ATOM   2556  NE2 HIS A 315      -4.470  11.585  19.616  1.00 47.74      3QIP N
ATOM   2557  N   GLY A 316      -2.456  17.194  16.791  1.00 30.45      3QIP N
ATOM   2558  CA  GLY A 316      -1.919  18.022  15.741  1.00 30.87      3QIP C
ATOM   2559  C   GLY A 316      -1.171  17.167  14.737  1.00 35.23      3QIP C
ATOM   2560  O   GLY A 316      -0.721  16.064  15.060  1.00 34.59      3QIP O
ATOM   2561  N   VAL A 317      -1.035  17.697  13.526  1.00 32.87      3QIP N
ATOM   2562  CA  VAL A 317      -0.276  17.072  12.457  1.00 34.14      3QIP C
ATOM   2563  C   VAL A 317       1.126  17.683  12.428  1.00 37.92      3QIP C
ATOM   2564  O   VAL A 317       1.362  18.686  13.109  1.00 29.89      3QIP O
ATOM   2565  CB  VAL A 317      -1.015  17.273  11.117  1.00 36.95      3QIP C
ATOM   2566  CG1 VAL A 317      -0.110  16.978   9.942  1.00 49.90      3QIP C
ATOM   2567  CG2 VAL A 317      -2.261  16.363  11.080  1.00 31.15      3QIP C
ATOM   2568  N   TYR A 318       2.057  17.064  11.690  1.00 36.10      3QIP N
ATOM   2569  CA  TYR A 318       3.414  17.596  11.529  1.00 31.99      3QIP C
ATOM   2570  C   TYR A 318       3.572  18.494  10.295  1.00 39.60      3QIP C
ATOM   2571  O   TYR A 318       2.645  18.631   9.502  1.00 38.41      3QIP O
ATOM   2572  CB  TYR A 318       4.458  16.462  11.549  1.00 37.27      3QIP C
ATOM   2573  CG  TYR A 318       4.563  15.794  12.913  1.00 37.08      3QIP C
ATOM   2574  CD1 TYR A 318       4.893  16.534  14.045  1.00 30.58      3QIP C
ATOM   2575  CD2 TYR A 318       4.312  14.433  13.074  1.00 35.44      3QIP C
ATOM   2576  CE1 TYR A 318       4.986  15.934  15.292  1.00 32.38      3QIP C
ATOM   2577  CE2 TYR A 318       4.402  13.828  14.322  1.00 34.52      3QIP C
ATOM   2578  CZ  TYR A 318       4.739  14.577  15.426  1.00 32.52      3QIP C
ATOM   2579  OH  TYR A 318       4.829  13.980  16.671  1.00 30.90      3QIP O
ATOM   2580  N   TYR A 319       4.752  19.107  10.158  1.00 33.04      3QIP N
ATOM   2581  CA  TYR A 319       5.029  20.131   9.161  1.00 36.83      3QIP C
ATOM   2582  C   TYR A 319       5.540  19.576   7.842  1.00 42.18      3QIP C
ATOM   2583  O   TYR A 319       6.448  18.737   7.818  1.00 41.78      3QIP O
ATOM   2584  CB  TYR A 319       6.072  21.090   9.741  1.00 33.34      3QIP C
ATOM   2585  CG  TYR A 319       6.613  22.170   8.830  1.00 38.95      3QIP C
ATOM   2586  CD1 TYR A 319       5.759  23.077   8.189  1.00 39.57      3QIP C
ATOM   2587  CD2 TYR A 319       7.996  22.337   8.669  1.00 35.25      3QIP C
ATOM   2588  CE1 TYR A 319       6.270  24.098   7.385  1.00 37.81      3QIP C
ATOM   2589  CE2 TYR A 319       8.514  23.347   7.874  1.00 39.32      3QIP C
ATOM   2590  CZ  TYR A 319       7.649  24.226   7.234  1.00 40.04      3QIP C
ATOM   2591  OH  TYR A 319       8.171  25.222   6.440  1.00 46.35      3QIP O
ATOM   2592  N   ASP A 320       4.971  20.073   6.747  1.00 36.68      3QIP N
ATOM   2593  CA  ASP A 320       5.458  19.773   5.403  1.00 39.88      3QIP C
ATOM   2594  C   ASP A 320       6.026  21.039   4.770  1.00 45.41      3QIP C
ATOM   2595  O   ASP A 320       5.279  21.947   4.393  1.00 46.57      3QIP O
ATOM   2596  CB  ASP A 320       4.331  19.186   4.543  1.00 47.47      3QIP C
ATOM   2597  CG  ASP A 320       4.736  19.001   3.084  1.00 50.55      3QIP C
ATOM   2598  OD1 ASP A 320       5.878  19.354   2.718  1.00 50.26      3QIP O
ATOM   2599  OD2 ASP A 320       3.898  18.523   2.295  1.00 54.95      3QIP O
ATOM   2600  N   PRO A 321       7.360  21.092   4.637  1.00 43.45      3QIP N
ATOM   2601  CA  PRO A 321       8.117  22.282   4.233  1.00 46.21      3QIP C
ATOM   2602  C   PRO A 321       7.824  22.743   2.810  1.00 46.78      3QIP C
ATOM   2603  O   PRO A 321       8.154  23.872   2.469  1.00 52.17      3QIP O
ATOM   2604  CB  PRO A 321       9.573  21.826   4.353  1.00 44.14      3QIP C
ATOM   2605  CG  PRO A 321       9.503  20.340   4.175  1.00 51.84      3QIP C
ATOM   2606  CD  PRO A 321       8.232  19.920   4.832  1.00 43.47      3QIP C
ATOM   2607  N   SER A 322       7.218  21.891   1.995  1.00 49.71      3QIP N
ATOM   2608  CA  SER A 322       6.895  22.277   0.627  1.00 51.57      3QIP C
ATOM   2609  C   SER A 322       5.584  23.061   0.533  1.00 54.84      3QIP C
ATOM   2610  O   SER A 322       5.208  23.510  -0.551  1.00 57.32      3QIP O
ATOM   2611  CB  SER A 322       6.792  21.046  -0.266  1.00 47.90      3QIP C
ATOM   2612  OG  SER A 322       5.654  20.277   0.067  1.00 52.09      3QIP O
ATOM   2613  N   LYS A 323       4.882  23.213   1.651  1.00 50.72      3QIP N
ATOM   2614  CA  LYS A 323       3.586  23.893   1.633  1.00 45.98      3QIP C
ATOM   2615  C   LYS A 323       3.569  25.156   2.475  1.00 45.51      3QIP C
ATOM   2616  O   LYS A 323       4.339  25.295   3.431  1.00 44.79      3QIP O
ATOM   2617  CB  LYS A 323       2.475  22.944   2.078  1.00 44.44      3QIP C
ATOM   2618  CG  LYS A 323       2.299  21.772   1.144  1.00 49.01      3QIP C
ATOM   2619  CD  LYS A 323       1.212  20.839   1.611  1.00 48.78      3QIP C
ATOM   2620  CE  LYS A 323       1.069  19.651   0.658  1.00 56.82      3QIP C
ATOM   2621  NZ  LYS A 323      -0.199  18.886   0.906  1.00 56.63      3QIP N
ATOM   2622  N   ASP A 324       2.684  26.084   2.114  1.00 43.90      3QIP N
ATOM   2623  CA  ASP A 324       2.531  27.316   2.872  1.00 40.84      3QIP C
ATOM   2624  C   ASP A 324       1.914  27.044   4.237  1.00 38.40      3QIP C
ATOM   2625  O   ASP A 324       1.164  26.086   4.416  1.00 38.36      3QIP O
ATOM   2626  CB  ASP A 324       1.650  28.315   2.115  1.00 45.69      3QIP C
ATOM   2627  CG  ASP A 324       2.328  28.885   0.882  1.00 53.32      3QIP C
ATOM   2628  OD1 ASP A 324       1.624  29.098  -0.132  1.00 54.39      3QIP O
ATOM   2629  OD2 ASP A 324       3.555  29.133   0.929  1.00 51.93      3QIP O
ATOM   2630  N   LEU A 325       2.214  27.918   5.191  1.00 38.80      3QIP N
ATOM   2631  CA  LEU A 325       1.546  27.911   6.489  1.00 36.49      3QIP C
ATOM   2632  C   LEU A 325       0.353  28.844   6.381  1.00 39.02      3QIP C
ATOM   2633  O   LEU A 325       0.491  29.943   5.845  1.00 37.69      3QIP O
ATOM   2634  CB  LEU A 325       2.492  28.466   7.560  1.00 40.70      3QIP C
ATOM   2635  CG  LEU A 325       3.315  27.613   8.544  1.00 38.99      3QIP C
ATOM   2636  CD1 LEU A 325       3.044  26.152   8.447  1.00 29.55      3QIP C
ATOM   2637  CD2 LEU A 325       4.813  27.920   8.448  1.00 34.64      3QIP C
ATOM   2638  N   ILE A 326      -0.802  28.433   6.896  1.00 33.40      3QIP N
ATOM   2639  CA  ILE A 326      -1.936  29.340   6.955  1.00 34.66      3QIP C
ATOM   2640  C   ILE A 326      -2.270  29.611   8.415  1.00 34.18      3QIP C
ATOM   2641  O   ILE A 326      -2.417  28.676   9.200  1.00 36.74      3QIP O
ATOM   2642  CB  ILE A 326      -3.180  28.735   6.262  1.00 33.00      3QIP C
ATOM   2643  CG1 ILE A 326      -2.877  28.352   4.809  1.00 40.70      3QIP C
ATOM   2644  CG2 ILE A 326      -4.361  29.698   6.319  1.00 36.05      3QIP C
ATOM   2645  CD1 ILE A 326      -2.188  29.439   4.007  1.00 40.75      3QIP C
ATOM   2646  N   ALA A 327      -2.388  30.878   8.795  1.00 32.80      3QIP N
ATOM   2647  CA  ALA A 327      -2.806  31.202  10.162  1.00 33.76      3QIP C
ATOM   2648  C   ALA A 327      -4.146  31.955  10.179  1.00 34.38      3QIP C
ATOM   2649  O   ALA A 327      -4.282  32.979   9.523  1.00 35.95      3QIP O
ATOM   2650  CB  ALA A 327      -1.706  32.013  10.888  1.00 28.09      3QIP C
ATOM   2651  N   GLU A 328      -5.139  31.441  10.900  1.00 32.58      3QIP N
ATOM   2652  CA  GLU A 328      -6.420  32.138  11.027  1.00 38.99      3QIP C
ATOM   2653  C   GLU A 328      -6.594  32.599  12.457  1.00 38.60      3QIP C
ATOM   2654  O   GLU A 328      -6.222  31.883  13.389  1.00 32.38      3QIP O
ATOM   2655  CB  GLU A 328      -7.620  31.233  10.666  1.00 35.97      3QIP C
ATOM   2656  CG  GLU A 328      -7.643  30.720   9.229  1.00 38.73      3QIP C
ATOM   2657  CD  GLU A 328      -8.843  29.800   8.942  1.00 44.90      3QIP C
ATOM   2658  OE1 GLU A 328      -9.664  29.556   9.853  1.00 42.24      3QIP O
ATOM   2659  OE2 GLU A 328      -8.960  29.306   7.798  1.00 48.26      3QIP O
ATOM   2660  N   ILE A 329      -7.200  33.773  12.620  1.00 32.30      3QIP N
ATOM   2661  CA  ILE A 329      -7.449  34.347  13.939  1.00 32.24      3QIP C
ATOM   2662  C   ILE A 329      -8.927  34.708  14.062  1.00 35.54      3QIP C
ATOM   2663  O   ILE A 329      -9.508  35.206  13.107  1.00 35.29      3QIP O
ATOM   2664  CB  ILE A 329      -6.611  35.630  14.111  1.00 35.83      3QIP C
ATOM   2665  CG1 ILE A 329      -5.119  35.302  13.974  1.00 36.05      3QIP C
ATOM   2666  CG2 ILE A 329      -6.889  36.282  15.440  1.00 37.66      3QIP C
ATOM   2667  CD1 ILE A 329      -4.232  36.534  13.859  1.00 32.54      3QIP C
ATOM   2668  N   GLN A 330      -9.530  34.461  15.224  1.00 36.98      3QIP N
ATOM   2669  CA  GLN A 330     -10.910  34.880  15.499  1.00 38.95      3QIP C
ATOM   2670  C   GLN A 330     -10.976  35.615  16.818  1.00 46.19      3QIP C
ATOM   2671  O   GLN A 330     -10.230  35.290  17.751  1.00 42.85      3QIP O
ATOM   2672  CB  GLN A 330     -11.868  33.689  15.575  1.00 34.06      3QIP C
ATOM   2673  CG  GLN A 330     -11.868  32.822  14.355  1.00 39.56      3QIP C
ATOM   2674  CD  GLN A 330     -10.787  31.731  14.418  1.00 42.04      3QIP C
ATOM   2675  OE1 GLN A 330     -10.304  31.377  15.494  1.00 43.22      3QIP O
ATOM   2676  NE2 GLN A 330     -10.422  31.195  13.265  1.00 38.10      3QIP N
ATOM   2677  N   LYS A 331     -11.860  36.614  16.888  1.00 44.34      3QIP N
ATOM   2678  CA  LYS A 331     -12.164  37.275  18.148  1.00 43.73      3QIP C
ATOM   2679  C   LYS A 331     -13.114  36.370  18.931  1.00 51.20      3QIP C
ATOM   2680  O   LYS A 331     -14.027  35.786  18.357  1.00 49.32      3QIP O
ATOM   2681  CB  LYS A 331     -12.794  38.640  17.892  1.00 50.78      3QIP C
ATOM   2682  CG  LYS A 331     -12.900  39.522  19.118  1.00 51.06      3QIP C
ATOM   2683  CD  LYS A 331     -13.667  40.787  18.783  1.00 54.34      3QIP C
ATOM   2684  CE  LYS A 331     -13.840  41.666  20.012  1.00 56.58      3QIP C
ATOM   2685  NZ  LYS A 331     -14.736  42.819  19.733  1.00 56.40      3QIP N
ATOM   2686  N   GLN A 332     -12.890  36.233  20.234  1.00 55.16      3QIP N
ATOM   2687  CA  GLN A 332     -13.708  35.335  21.043  1.00 57.52      3QIP C
ATOM   2688  C   GLN A 332     -14.638  36.096  21.980  1.00 64.87      3QIP C
ATOM   2689  O   GLN A 332     -15.845  35.849  22.033  1.00 64.85      3QIP O
ATOM   2690  CB  GLN A 332     -12.827  34.397  21.855  1.00 57.12      3QIP C
ATOM   2691  CG  GLN A 332     -12.684  33.031  21.242  1.00 58.52      3QIP C
ATOM   2692  CD  GLN A 332     -12.188  32.004  22.243  1.00 66.92      3QIP C
ATOM   2693  OE1 GLN A 332     -11.644  32.358  23.294  1.00 68.48      3QIP O
ATOM   2694  NE2 GLN A 332     -12.380  30.724  21.927  1.00 60.82      3QIP N
ATOM   2695  N   GLY A 333     -14.053  37.005  22.738  1.00 63.22      3QIP N
ATOM   2696  CA  GLY A 333     -14.802  37.914  23.575  1.00 60.02      3QIP C
ATOM   2697  C   GLY A 333     -13.993  39.181  23.507  1.00 63.74      3QIP C
ATOM   2698  O   GLY A 333     -13.273  39.398  22.524  1.00 64.42      3QIP O
ATOM   2699  N   GLN A 334     -14.077  40.012  24.536  1.00 65.03      3QIP N
ATOM   2700  CA  GLN A 334     -13.259  41.212  24.540  1.00 68.14      3QIP C
ATOM   2701  C   GLN A 334     -11.890  40.866  25.134  1.00 64.59      3QIP C
ATOM   2702  O   GLN A 334     -11.793  40.195  26.165  1.00 62.02      3QIP O
ATOM   2703  CB  GLN A 334     -13.962  42.368  25.275  1.00 72.34      3QIP C
ATOM   2704  CG  GLN A 334     -13.482  43.798  24.898  1.00 73.69      3QIP C
ATOM   2705  CD  GLN A 334     -13.711  44.174  23.421  1.00 74.63      3QIP C
ATOM   2706  OE1 GLN A 334     -13.286  43.455  22.511  1.00 76.36      3QIP O
ATOM   2707  NE2 GLN A 334     -14.368  45.314  23.187  1.00 66.73      3QIP N
ATOM   2708  N   GLY A 335     -10.833  41.295  24.452  1.00 64.03      3QIP N
ATOM   2709  CA  GLY A 335      -9.479  41.032  24.899  1.00 58.90      3QIP C
ATOM   2710  C   GLY A 335      -9.022  39.615  24.619  1.00 57.07      3QIP C
ATOM   2711  O   GLY A 335      -7.841  39.297  24.786  1.00 59.76      3QIP O
ATOM   2712  N   GLN A 336      -9.956  38.769  24.191  1.00 54.87      3QIP N
ATOM   2713  CA  GLN A 336      -9.681  37.361  23.941  1.00 53.77      3QIP C
ATOM   2714  C   GLN A 336      -9.587  37.070  22.446  1.00 51.98      3QIP C
ATOM   2715  O   GLN A 336     -10.514  37.347  21.685  1.00 50.21      3QIP O
ATOM   2716  CB  GLN A 336     -10.757  36.467  24.584  1.00 53.41      3QIP C
ATOM   2717  CG  GLN A 336     -10.456  36.040  26.032  1.00 59.44      3QIP C
ATOM   2718  CD  GLN A 336     -11.193  34.753  26.449  1.00 67.01      3QIP C
ATOM   2719  OE1 GLN A 336     -10.430  33.730  26.850  1.00 66.35      3QIP O
ATOM   2720  NE2 GLN A 336     -12.424  34.683  26.404  1.00 65.14      3QIP N
ATOM   2721  N   TRP A 337      -8.463  36.496  22.028  1.00 44.58      3QIP N
ATOM   2722  CA  TRP A 337      -8.290  36.110  20.637  1.00 37.73      3QIP C
ATOM   2723  C   TRP A 337      -7.864  34.642  20.578  1.00 45.67      3QIP C
ATOM   2724  O   TRP A 337      -7.304  34.114  21.536  1.00 43.01      3QIP O
ATOM   2725  CB  TRP A 337      -7.271  37.025  19.942  1.00 43.24      3QIP C
ATOM   2726  CG  TRP A 337      -7.690  38.463  19.962  1.00 43.70      3QIP C
ATOM   2727  CD1 TRP A 337      -7.564  39.340  20.998  1.00 45.41      3QIP C
ATOM   2728  CD2 TRP A 337      -8.325  39.184  18.903  1.00 43.20      3QIP C
ATOM   2729  NE1 TRP A 337      -8.082  40.561  20.652  1.00 46.76      3QIP N
ATOM   2730  CE2 TRP A 337      -8.558  40.492  19.370  1.00 46.72      3QIP C
ATOM   2731  CE3 TRP A 337      -8.721  38.851  17.605  1.00 43.21      3QIP C
ATOM   2732  CZ2 TRP A 337      -9.157  41.468  18.582  1.00 45.82      3QIP C
ATOM   2733  CZ3 TRP A 337      -9.322  39.825  16.824  1.00 41.52      3QIP C
ATOM   2734  CH2 TRP A 337      -9.534  41.113  17.317  1.00 42.32      3QIP C
ATOM   2735  N   THR A 338      -8.136  33.993  19.454  1.00 38.41      3QIP N
ATOM   2736  CA  THR A 338      -7.855  32.582  19.290  1.00 36.17      3QIP C
ATOM   2737  C   THR A 338      -7.307  32.403  17.884  1.00 33.93      3QIP C
ATOM   2738  O   THR A 338      -7.648  33.174  16.993  1.00 35.14      3QIP O
ATOM   2739  CB  THR A 338      -9.155  31.752  19.498  1.00 39.35      3QIP C
ATOM   2740  OG1 THR A 338      -8.833  30.376  19.691  1.00 47.16      3QIP O
ATOM   2741  CG2 THR A 338     -10.073  31.898  18.301  1.00 36.88      3QIP C
ATOM   2742  N   TYR A 339      -6.438  31.417  17.674  1.00 29.33      3QIP N
ATOM   2743  CA  TYR A 339      -5.909  31.182  16.337  1.00 25.76      3QIP C
ATOM   2744  C   TYR A 339      -5.587  29.702  16.064  1.00 32.84      3QIP C
ATOM   2745  O   TYR A 339      -5.476  28.883  16.986  1.00 27.46      3QIP O
ATOM   2746  CB  TYR A 339      -4.664  32.051  16.094  1.00 32.06      3QIP C
ATOM   2747  CG  TYR A 339      -3.437  31.683  16.927  1.00 31.71      3QIP C
ATOM   2748  CD1 TYR A 339      -3.243  32.219  18.196  1.00 32.31      3QIP C
ATOM   2749  CD2 TYR A 339      -2.470  30.826  16.429  1.00 36.93      3QIP C
ATOM   2750  CE1 TYR A 339      -2.127  31.899  18.952  1.00 31.62      3QIP C
ATOM   2751  CE2 TYR A 339      -1.329  30.490  17.186  1.00 36.63      3QIP C
ATOM   2752  CZ  TYR A 339      -1.174  31.031  18.441  1.00 38.68      3QIP C
ATOM   2753  OH  TYR A 339      -0.070  30.701  19.187  1.00 38.91      3QIP O
ATOM   2754  N   GLN A 340      -5.446  29.372  14.787  1.00 30.81      3QIP N
ATOM   2755  CA  GLN A 340      -5.140  28.020  14.370  1.00 31.06      3QIP C
ATOM   2756  C   GLN A 340      -4.168  28.128  13.233  1.00 34.12      3QIP C
ATOM   2757  O   GLN A 340      -4.247  29.072  12.444  1.00 30.00      3QIP O
ATOM   2758  CB  GLN A 340      -6.393  27.262  13.901  1.00 33.46      3QIP C
ATOM   2759  CG  GLN A 340      -7.507  27.224  14.909  1.00 37.13      3QIP C
ATOM   2760  CD  GLN A 340      -8.358  28.480  14.845  1.00 37.70      3QIP C
ATOM   2761  OE1 GLN A 340      -8.616  29.007  13.758  1.00 38.05      3QIP O
ATOM   2762  NE2 GLN A 340      -8.762  28.987  16.006  1.00 35.39      3QIP N
ATOM   2763  N   ILE A 341      -3.243  27.169  13.153  1.00 31.54      3QIP N
ATOM   2764  CA  ILE A 341      -2.293  27.147  12.060  1.00 33.79      3QIP C
ATOM   2765  C   ILE A 341      -2.352  25.788  11.364  1.00 35.49      3QIP C
ATOM   2766  O   ILE A 341      -2.270  24.750  12.038  1.00 33.09      3QIP O
ATOM   2767  CB  ILE A 341      -0.880  27.466  12.560  1.00 32.66      3QIP C
ATOM   2768  CG1 ILE A 341      -0.888  28.838  13.254  1.00 35.15      3QIP C
ATOM   2769  CG2 ILE A 341       0.116  27.467  11.391  1.00 34.22      3QIP C
ATOM   2770  CD1 ILE A 341       0.442  29.250  13.823  1.00 32.19      3QIP C
ATOM   2771  N   TYR A 342      -2.515  25.799  10.033  1.00 29.64      3QIP N
ATOM   2772  CA  TYR A 342      -2.653  24.556   9.261  1.00 33.01      3QIP C
ATOM   2773  C   TYR A 342      -2.039  24.724   7.900  1.00 31.85      3QIP C
ATOM   2774  O   TYR A 342      -1.726  25.828   7.496  1.00 31.51      3QIP O
ATOM   2775  CB  TYR A 342      -4.115  24.117   9.116  1.00 31.53      3QIP C
ATOM   2776  CG  TYR A 342      -5.005  25.123   8.377  1.00 34.22      3QIP C
ATOM   2777  CD1 TYR A 342      -5.011  25.195   6.994  1.00 35.86      3QIP C
ATOM   2778  CD2 TYR A 342      -5.822  25.992   9.070  1.00 32.49      3QIP C
ATOM   2779  CE1 TYR A 342      -5.809  26.109   6.327  1.00 35.26      3QIP C
ATOM   2780  CE2 TYR A 342      -6.629  26.911   8.414  1.00 35.66      3QIP C
ATOM   2781  CZ  TYR A 342      -6.615  26.963   7.045  1.00 36.83      3QIP C
ATOM   2782  OH  TYR A 342      -7.408  27.874   6.385  1.00 36.07      3QIP O
ATOM   2783  N   GLN A 343      -1.846  23.610   7.202  1.00 34.34      3QIP N
ATOM   2784  CA  GLN A 343      -1.303  23.641   5.856  1.00 36.64      3QIP C
ATOM   2785  C   GLN A 343      -2.361  23.113   4.887  1.00 41.16      3QIP C
ATOM   2786  O   GLN A 343      -2.396  23.496   3.718  1.00 41.17      3QIP O
ATOM   2787  CB  GLN A 343       0.005  22.840   5.775  1.00 35.77      3QIP C
ATOM   2788  CG  GLN A 343       1.190  23.518   6.495  1.00 36.82      3QIP C
ATOM   2789  CD  GLN A 343       2.509  22.803   6.261  1.00 38.32      3QIP C
ATOM   2790  OE1 GLN A 343       2.694  21.672   6.696  1.00 37.74      3QIP O
ATOM   2791  NE2 GLN A 343       3.428  23.459   5.566  1.00 37.89      3QIP N
ATOM   2792  N   GLU A 344      -3.223  22.243   5.403  1.00 36.28      3QIP N
ATOM   2793  CA  GLU A 344      -4.403  21.766   4.684  1.00 42.17      3QIP C
ATOM   2794  C   GLU A 344      -5.618  21.939   5.591  1.00 35.65      3QIP C
ATOM   2795  O   GLU A 344      -5.600  21.535   6.757  1.00 38.57      3QIP O
ATOM   2796  CB  GLU A 344      -4.231  20.293   4.265  1.00 41.49      3QIP C
ATOM   2797  CG  GLU A 344      -5.526  19.572   3.896  1.00 49.40      3QIP C
ATOM   2798  CD  GLU A 344      -5.283  18.241   3.169  1.00 55.06      3QIP C
ATOM   2799  OE1 GLU A 344      -6.021  17.260   3.437  1.00 54.49      3QIP O
ATOM   2800  OE2 GLU A 344      -4.360  18.187   2.325  1.00 61.11      3QIP O
ATOM   2801  N   PRO A 345      -6.690  22.548   5.072  1.00 40.13      3QIP N
ATOM   2802  CA  PRO A 345      -7.772  22.825   6.019  1.00 38.00      3QIP C
ATOM   2803  C   PRO A 345      -8.564  21.558   6.295  1.00 39.11      3QIP C
ATOM   2804  O   PRO A 345      -8.777  20.789   5.364  1.00 42.83      3QIP O
ATOM   2805  CB  PRO A 345      -8.628  23.878   5.280  1.00 39.19      3QIP C
ATOM   2806  CG  PRO A 345      -8.401  23.597   3.819  1.00 38.03      3QIP C
ATOM   2807  CD  PRO A 345      -6.992  23.006   3.702  1.00 41.18      3QIP C
ATOM   2808  N   PHE A 346      -8.954  21.320   7.544  1.00 38.77      3QIP N
ATOM   2809  CA  PHE A 346      -8.499  22.122   8.678  1.00 34.68      3QIP C
ATOM   2810  C   PHE A 346      -7.676  21.234   9.614  1.00 35.45      3QIP C
ATOM   2811  O   PHE A 346      -8.015  21.006  10.779  1.00 36.28      3QIP O
ATOM   2812  CB  PHE A 346      -9.669  22.785   9.415  1.00 34.53      3QIP C
ATOM   2813  CG  PHE A 346     -10.407  23.805   8.574  1.00 39.45      3QIP C
ATOM   2814  CD1 PHE A 346     -11.543  23.449   7.864  1.00 39.29      3QIP C
ATOM   2815  CD2 PHE A 346      -9.939  25.101   8.460  1.00 39.57      3QIP C
ATOM   2816  CE1 PHE A 346     -12.221  24.389   7.080  1.00 40.73      3QIP C
ATOM   2817  CE2 PHE A 346     -10.598  26.034   7.668  1.00 40.44      3QIP C
ATOM   2818  CZ  PHE A 346     -11.749  25.673   6.982  1.00 42.39      3QIP C
ATOM   2819  N   LYS A 347      -6.582  20.722   9.086  1.00 35.81      3QIP N
ATOM   2820  CA  LYS A 347      -5.719  19.854   9.878  1.00 33.83      3QIP C
ATOM   2821  C   LYS A 347      -4.638  20.671  10.596  1.00 31.46      3QIP C
ATOM   2822  O   LYS A 347      -3.563  20.918  10.056  1.00 28.93      3QIP O
ATOM   2823  CB  LYS A 347      -5.103  18.790   8.981  1.00 34.78      3QIP C
ATOM   2824  CG  LYS A 347      -6.126  17.752   8.540  1.00 43.73      3QIP C
ATOM   2825  CD  LYS A 347      -5.517  16.769   7.553  1.00 50.47      3QIP C
ATOM   2826  CE  LYS A 347      -6.298  15.469   7.555  1.00 56.30      3QIP C
ATOM   2827  NZ  LYS A 347      -7.775  15.708   7.680  1.00 63.02      3QIP N
ATOM   2828  N   ASN A 348      -4.928  21.060  11.828  1.00 29.01      3QIP N
ATOM   2829  CA  ASN A 348      -4.067  21.993  12.518  1.00 31.23      3QIP C
ATOM   2830  C   ASN A 348      -2.709  21.358  12.823  1.00 31.76      3QIP C
ATOM   2831  O   ASN A 348      -2.644  20.227  13.304  1.00 32.91      3QIP O
ATOM   2832  CB  ASN A 348      -4.741  22.509  13.792  1.00 28.33      3QIP C
ATOM   2833  CG  ASN A 348      -6.015  23.321  13.495  1.00 35.67      3QIP C
ATOM   2834  OD1 ASN A 348      -6.985  23.260  14.403  1.00 29.28      3QIP O
ATOM   2835  ND2 ASN A 348      -6.115  23.983  12.457  1.00 27.44      3QIP N
ATOM   2836  N   LEU A 349      -1.645  22.077  12.471  1.00 30.01      3QIP N
ATOM   2837  CA  LEU A 349      -0.327  21.905  13.083  1.00 33.75      3QIP C
ATOM   2838  C   LEU A 349      -0.370  22.303  14.568  1.00 30.39      3QIP C
ATOM   2839  O   LEU A 349       0.158  21.599  15.427  1.00 31.21      3QIP O
ATOM   2840  CB  LEU A 349       0.726  22.752  12.341  1.00 31.31      3QIP C
ATOM   2841  CG  LEU A 349       1.273  22.063  11.079  1.00 36.80      3QIP C
ATOM   2842  CD1 LEU A 349       0.155  21.816  10.060  1.00 39.28      3QIP C
ATOM   2843  CD2 LEU A 349       2.390  22.828  10.437  1.00 38.20      3QIP C
ATOM   2844  N   LYS A 350      -0.983  23.443  14.869  1.00 29.95      3QIP N
ATOM   2845  CA  LYS A 350      -1.154  23.872  16.266  1.00 30.57      3QIP C
ATOM   2846  C   LYS A 350      -2.197  24.958  16.346  1.00 32.22      3QIP C
ATOM   2847  O   LYS A 350      -2.600  25.497  15.321  1.00 31.08      3QIP O
ATOM   2848  CB  LYS A 350       0.167  24.359  16.903  1.00 33.44      3QIP C
ATOM   2849  CG  LYS A 350       0.655  25.696  16.436  1.00 34.81      3QIP C
ATOM   2850  CD  LYS A 350       1.983  26.117  17.099  1.00 34.30      3QIP C
ATOM   2851  CE  LYS A 350       1.872  26.344  18.604  1.00 34.78      3QIP C
ATOM   2852  NZ  LYS A 350       0.973  27.462  19.019  1.00 35.52      3QIP N
ATOM   2853  N   THR A 351      -2.652  25.251  17.562  1.00 30.26      3QIP N
ATOM   2854  CA  THR A 351      -3.608  26.317  17.781  1.00 32.00      3QIP C
ATOM   2855  C   THR A 351      -3.030  27.156  18.889  1.00 34.85      3QIP C
ATOM   2856  O   THR A 351      -1.952  26.863  19.384  1.00 32.45      3QIP O
ATOM   2857  CB  THR A 351      -4.960  25.774  18.261  1.00 29.88      3QIP C
ATOM   2858  OG1 THR A 351      -4.766  25.052  19.482  1.00 29.89      3QIP O
ATOM   2859  CG2 THR A 351      -5.553  24.859  17.214  1.00 29.23      3QIP C
ATOM   2860  N   GLY A 352      -3.759  28.183  19.297  1.00 31.56      3QIP N
ATOM   2861  CA  GLY A 352      -3.287  29.079  20.335  1.00 33.21      3QIP C
ATOM   2862  C   GLY A 352      -4.339  30.107  20.703  1.00 37.24      3QIP C
ATOM   2863  O   GLY A 352      -5.411  30.196  20.073  1.00 34.72      3QIP O
ATOM   2864  N   LYS A 353      -4.043  30.870  21.747  1.00 35.83      3QIP N
ATOM   2865  CA  LYS A 353      -4.884  31.985  22.136  1.00 42.17      3QIP C
ATOM   2866  C   LYS A 353      -3.996  33.144  22.554  1.00 46.80      3QIP C
ATOM   2867  O   LYS A 353      -2.878  32.940  23.013  1.00 42.43      3QIP O
ATOM   2868  CB  LYS A 353      -5.851  31.594  23.259  1.00 44.54      3QIP C
ATOM   2869  CG  LYS A 353      -5.179  30.990  24.487  1.00 47.37      3QIP C
ATOM   2870  CD  LYS A 353      -6.177  30.824  25.623  1.00 47.87      3QIP C
ATOM   2871  CE  LYS A 353      -5.494  30.309  26.881  1.00 45.95      3QIP C
ATOM   2872  NZ  LYS A 353      -4.429  31.235  27.357  1.00 49.60      3QIP N
ATOM   2873  N   TYR A 354      -4.502  34.357  22.350  1.00 45.65      3QIP N
ATOM   2874  CA  TYR A 354      -3.815  35.596  22.690  1.00 47.70      3QIP C
ATOM   2875  C   TYR A 354      -4.803  36.433  23.473  1.00 46.55      3QIP C
ATOM   2876  O   TYR A 354      -5.916  36.673  23.006  1.00 47.06      3QIP O
ATOM   2877  CB  TYR A 354      -3.384  36.356  21.420  1.00 40.43      3QIP C
ATOM   2878  CG  TYR A 354      -2.762  37.716  21.710  1.00 48.91      3QIP C
ATOM   2879  CD1 TYR A 354      -1.444  37.824  22.146  1.00 50.65      3QIP C
ATOM   2880  CD2 TYR A 354      -3.501  38.891  21.565  1.00 49.42      3QIP C
ATOM   2881  CE1 TYR A 354      -0.874  39.065  22.420  1.00 52.21      3QIP C
ATOM   2882  CE2 TYR A 354      -2.945  40.130  21.839  1.00 50.71      3QIP C
ATOM   2883  CZ  TYR A 354      -1.629  40.213  22.263  1.00 50.51      3QIP C
ATOM   2884  OH  TYR A 354      -1.084  41.451  22.536  1.00 64.47      3QIP O
ATOM   2885  N   ALA A 355      -4.413  36.875  24.661  1.00 50.40      3QIP N
ATOM   2886  CA  ALA A 355      -5.323  37.648  25.495  1.00 57.52      3QIP C
ATOM   2887  C   ALA A 355      -4.589  38.676  26.337  1.00 61.14      3QIP C
ATOM   2888  O   ALA A 355      -4.705  38.670  27.558  1.00 67.24      3QIP O
ATOM   2889  CB  ALA A 355      -6.120  36.718  26.392  1.00 55.32      3QIP C
ATOM   2890  N   ARG A 356      -3.832  39.560  25.697  1.00 63.16      3QIP N
ATOM   2891  CA  ARG A 356      -3.026  40.520  26.449  1.00 66.88      3QIP C
ATOM   2892  C   ARG A 356      -3.402  41.960  26.127  1.00 70.60      3QIP C
ATOM   2893  O   ARG A 356      -3.535  42.332  24.961  1.00 66.96      3QIP O
ATOM   2894  CB  ARG A 356      -1.531  40.298  26.190  1.00 67.65      3QIP C
ATOM   2895  CG  ARG A 356      -0.611  41.060  27.137  1.00 73.67      3QIP C
ATOM   2896  CD  ARG A 356       0.851  40.793  26.821  1.00 72.88      3QIP C
ATOM   2897  NE  ARG A 356       1.443  41.846  25.998  1.00 78.43      3QIP N
ATOM   2898  CZ  ARG A 356       2.644  41.765  25.427  1.00 80.35      3QIP C
ATOM   2899  NH1 ARG A 356       3.379  40.668  25.577  1.00 75.77      3QIP N
ATOM   2900  NH2 ARG A 356       3.107  42.776  24.695  1.00 71.54      3QIP N
ATOM   2901  N   MET A 357      -3.578  42.770  27.165  1.00 71.62      3QIP N
ATOM   2902  CA  MET A 357      -3.767  44.199  26.964  1.00 74.88      3QIP C
ATOM   2903  C   MET A 357      -2.418  44.920  27.027  1.00 73.72      3QIP C
ATOM   2904  O   MET A 357      -1.778  44.980  28.078  1.00 79.28      3QIP O
ATOM   2905  CB  MET A 357      -4.756  44.787  27.984  1.00 76.52      3QIP C
ATOM   2906  CG  MET A 357      -6.008  45.418  27.354  1.00 77.67      3QIP C
ATOM   2907  SD  MET A 357      -6.479  47.030  28.052  1.00 82.68      3QIP S
ATOM   2908  CE  MET A 357      -7.876  47.460  27.016  1.00 66.16      3QIP C
ATOM   2909  N   ARG A 358      -1.976  45.438  25.887  1.00 69.18      3QIP N
ATOM   2910  CA  ARG A 358      -0.795  46.286  25.861  1.00 70.40      3QIP C
ATOM   2911  C   ARG A 358      -1.201  47.718  26.227  1.00 71.57      3QIP C
ATOM   2912  O   ARG A 358      -1.523  48.525  25.357  1.00 73.70      3QIP O
ATOM   2913  CB  ARG A 358      -0.125  46.238  24.484  1.00 64.60      3QIP C
ATOM   2914  CG  ARG A 358       0.619  44.937  24.201  1.00 63.35      3QIP C
ATOM   2915  CD  ARG A 358       1.322  44.953  22.838  1.00 60.62      3QIP C
ATOM   2916  NE  ARG A 358       2.024  46.215  22.575  1.00 63.33      3QIP N
ATOM   2917  CZ  ARG A 358       3.286  46.465  22.918  1.00 66.24      3QIP C
ATOM   2918  NH1 ARG A 358       4.001  45.530  23.542  1.00 63.16      3QIP N
ATOM   2919  NH2 ARG A 358       3.836  47.652  22.634  1.00 58.11      3QIP N
ATOM   2920  N   GLY A 359      -1.202  48.021  27.521  1.00 71.37      3QIP N
ATOM   2921  CA  GLY A 359      -1.642  49.322  27.998  1.00 66.28      3QIP C
ATOM   2922  C   GLY A 359      -3.032  49.235  28.591  1.00 67.65      3QIP C
ATOM   2923  O   GLY A 359      -3.637  48.161  28.630  1.00 72.56      3QIP O
ATOM   2924  N   ALA A 360      -3.548  50.366  29.055  1.00 69.36      3QIP N
ATOM   2925  CA  ALA A 360      -4.875  50.401  29.658  1.00 67.02      3QIP C
ATOM   2926  C   ALA A 360      -5.948  50.638  28.602  1.00 63.10      3QIP C
ATOM   2927  O   ALA A 360      -7.126  50.352  28.823  1.00 64.96      3QIP O
ATOM   2928  CB  ALA A 360      -4.940  51.476  30.730  1.00 65.45      3QIP C
ATOM   2929  N   HIS A 361      -5.581  51.205  27.444  1.00 60.31      3QIP N
ATOM   2930  CA  HIS A 361      -6.530  51.611  26.407  1.00 59.59      3QIP C
ATOM   2931  C   HIS A 361      -6.036  51.051  25.073  1.00 53.97      3QIP C
ATOM   2932  O   HIS A 361      -4.899  51.325  24.689  1.00 52.25      3QIP O
ATOM   2933  CB  HIS A 361      -6.659  53.154  26.344  1.00 57.02      3QIP C
ATOM   2934  CG  HIS A 361      -6.690  53.884  27.661  1.00 58.78      3QIP C
ATOM   2935  ND1 HIS A 361      -7.685  53.686  28.627  1.00 59.15      3QIP N
ATOM   2936  CD2 HIS A 361      -5.792  54.812  28.143  1.00 58.19      3QIP C
ATOM   2937  CE1 HIS A 361      -7.358  54.491  29.630  1.00 59.65      3QIP C
ATOM   2938  NE2 HIS A 361      -6.246  55.186  29.397  1.00 53.85      3QIP N
ATOM   2939  N   THR A 362      -6.894  50.301  24.382  1.00 53.22      3QIP N
ATOM   2940  CA  THR A 362      -6.655  49.854  23.013  1.00 51.08      3QIP C
ATOM   2941  C   THR A 362      -7.950  49.748  22.273  1.00 47.96      3QIP C
ATOM   2942  O   THR A 362      -9.030  49.875  22.854  1.00 49.29      3QIP O
ATOM   2943  CB  THR A 362      -6.034  48.439  22.934  1.00 50.73      3QIP C
ATOM   2944  OG1 THR A 362      -6.635  47.596  23.923  1.00 54.68      3QIP O
ATOM   2945  CG2 THR A 362      -4.554  48.492  23.144  1.00 59.38      3QIP C
ATOM   2946  N   ASN A 363      -7.835  49.488  20.981  1.00 42.65      3QIP N
ATOM   2947  CA  ASN A 363      -8.977  49.075  20.191  1.00 47.19      3QIP C
ATOM   2948  C   ASN A 363      -8.729  47.720  19.517  1.00 47.81      3QIP C
ATOM   2949  O   ASN A 363      -7.613  47.181  19.570  1.00 46.10      3QIP O
ATOM   2950  CB  ASN A 363      -9.353  50.165  19.178  1.00 47.37      3QIP C
ATOM   2951  CG  ASN A 363      -8.228  50.494  18.235  1.00 48.71      3QIP C
ATOM   2952  OD1 ASN A 363      -7.720  49.619  17.545  1.00 50.81      3QIP O
ATOM   2953  ND2 ASN A 363      -7.849  51.764  18.174  1.00 51.26      3QIP N
ATOM   2954  N   ASP A 364      -9.763  47.165  18.894  1.00 43.47      3QIP N
ATOM   2955  CA  ASP A 364      -9.646  45.855  18.263  1.00 45.43      3QIP C
ATOM   2956  C   ASP A 364      -8.655  45.825  17.109  1.00 41.69      3QIP C
ATOM   2957  O   ASP A 364      -8.059  44.790  16.837  1.00 39.67      3QIP O
ATOM   2958  CB  ASP A 364     -10.998  45.359  17.762  1.00 44.78      3QIP C
ATOM   2959  CG  ASP A 364     -11.828  44.760  18.855  1.00 48.44      3QIP C
ATOM   2960  OD1 ASP A 364     -11.286  44.526  19.954  1.00 55.22      3QIP O
ATOM   2961  OD2 ASP A 364     -13.022  44.519  18.620  1.00 52.29      3QIP O
ATOM   2962  N   VAL A 365      -8.489  46.938  16.409  1.00 39.60      3QIP N
ATOM   2963  CA  VAL A 365      -7.573  46.922  15.294  1.00 38.30      3QIP C
ATOM   2964  C   VAL A 365      -6.143  46.768  15.825  1.00 43.43      3QIP C
ATOM   2965  O   VAL A 365      -5.343  46.002  15.265  1.00 39.37      3QIP O
ATOM   2966  CB  VAL A 365      -7.719  48.151  14.406  1.00 43.12      3QIP C
ATOM   2967  CG1 VAL A 365      -6.798  48.031  13.190  1.00 40.28      3QIP C
ATOM   2968  CG2 VAL A 365      -9.169  48.296  13.961  1.00 42.16      3QIP C
ATOM   2969  N   LYS A 366      -5.835  47.464  16.918  1.00 37.60      3QIP N
ATOM   2970  CA  LYS A 366      -4.516  47.365  17.556  1.00 42.15      3QIP C
ATOM   2971  C   LYS A 366      -4.268  45.971  18.130  1.00 40.39      3QIP C
ATOM   2972  O   LYS A 366      -3.176  45.419  17.974  1.00 35.80      3QIP O
ATOM   2973  CB  LYS A 366      -4.357  48.394  18.675  1.00 43.36      3QIP C
ATOM   2974  CG  LYS A 366      -3.845  49.751  18.230  1.00 49.97      3QIP C
ATOM   2975  CD  LYS A 366      -3.455  50.602  19.436  1.00 54.64      3QIP C
ATOM   2976  CE  LYS A 366      -2.608  49.774  20.414  1.00 55.66      3QIP C
ATOM   2977  NZ  LYS A 366      -1.840  50.615  21.385  1.00 67.29      3QIP N
ATOM   2978  N   GLN A 367      -5.278  45.409  18.795  1.00 38.29      3QIP N
ATOM   2979  CA  GLN A 367      -5.173  44.065  19.342  1.00 43.58      3QIP C
ATOM   2980  C   GLN A 367      -4.965  43.012  18.264  1.00 45.61      3QIP C
ATOM   2981  O   GLN A 367      -4.054  42.184  18.369  1.00 42.69      3QIP O
ATOM   2982  CB  GLN A 367      -6.385  43.708  20.203  1.00 46.41      3QIP C
ATOM   2983  CG  GLN A 367      -6.286  44.235  21.622  1.00 51.18      3QIP C
ATOM   2984  CD  GLN A 367      -7.397  43.718  22.501  1.00 60.09      3QIP C
ATOM   2985  OE1 GLN A 367      -7.592  42.512  22.635  1.00 55.68      3QIP O
ATOM   2986  NE2 GLN A 367      -8.151  44.636  23.099  1.00 62.42      3QIP N
ATOM   2987  N   LEU A 368      -5.798  43.034  17.227  1.00 41.35      3QIP N
ATOM   2988  CA  LEU A 368      -5.625  42.078  16.146  1.00 35.70      3QIP C
ATOM   2989  C   LEU A 368      -4.196  42.180  15.598  1.00 40.32      3QIP C
ATOM   2990  O   LEU A 368      -3.559  41.171  15.318  1.00 40.50      3QIP O
ATOM   2991  CB  LEU A 368      -6.624  42.305  15.033  1.00 31.62      3QIP C
ATOM   2992  CG  LEU A 368      -6.555  41.352  13.836  1.00 39.56      3QIP C
ATOM   2993  CD1 LEU A 368      -6.844  39.901  14.247  1.00 35.86      3QIP C
ATOM   2994  CD2 LEU A 368      -7.521  41.811  12.756  1.00 40.92      3QIP C
ATOM   2995  N   THR A 369      -3.684  43.395  15.457  1.00 36.99      3QIP N
ATOM   2996  CA  THR A 369      -2.341  43.566  14.919  1.00 41.61      3QIP C
ATOM   2997  C   THR A 369      -1.274  42.973  15.854  1.00 37.14      3QIP C
ATOM   2998  O   THR A 369      -0.294  42.403  15.401  1.00 36.82      3QIP O
ATOM   2999  CB  THR A 369      -2.037  45.026  14.592  1.00 42.65      3QIP C
ATOM   3000  OG1 THR A 369      -3.016  45.512  13.663  1.00 42.18      3QIP O
ATOM   3001  CG2 THR A 369      -0.645  45.140  13.967  1.00 40.99      3QIP C
ATOM   3002  N   GLU A 370      -1.500  43.093  17.156  1.00 35.87      3QIP N
ATOM   3003  CA  GLU A 370      -0.614  42.534  18.160  1.00 40.77      3QIP C
ATOM   3004  C   GLU A 370      -0.613  41.004  18.123  1.00 38.43      3QIP C
ATOM   3005  O   GLU A 370       0.420  40.373  18.316  1.00 36.52      3QIP O
ATOM   3006  CB  GLU A 370      -0.993  43.063  19.547  1.00 36.28      3QIP C
ATOM   3007  CG  GLU A 370      -0.723  44.563  19.671  1.00 47.71      3QIP C
ATOM   3008  CD  GLU A 370      -1.350  45.214  20.896  1.00 42.49      3QIP C
ATOM   3009  OE1 GLU A 370      -1.971  44.509  21.720  1.00 56.16      3QIP O
ATOM   3010  OE2 GLU A 370      -1.195  46.438  21.032  1.00 50.02      3QIP O
ATOM   3011  N   ALA A 371      -1.780  40.426  17.855  1.00 39.99      3QIP N
ATOM   3012  CA  ALA A 371      -1.926  38.981  17.771  1.00 38.16      3QIP C
ATOM   3013  C   ALA A 371      -1.194  38.483  16.540  1.00 33.41      3QIP C
ATOM   3014  O   ALA A 371      -0.453  37.491  16.612  1.00 33.58      3QIP O
ATOM   3015  CB  ALA A 371      -3.390  38.592  17.733  1.00 36.67      3QIP C
ATOM   3016  N   VAL A 372      -1.357  39.194  15.422  1.00 29.81      3QIP N
ATOM   3017  CA  VAL A 372      -0.606  38.878  14.207  1.00 33.39      3QIP C
ATOM   3018  C   VAL A 372       0.914  38.883  14.463  1.00 38.48      3QIP C
ATOM   3019  O   VAL A 372       1.636  37.974  14.025  1.00 33.80      3QIP O
ATOM   3020  CB  VAL A 372      -0.953  39.825  13.046  1.00 35.38      3QIP C
ATOM   3021  CG1 VAL A 372       0.011  39.629  11.892  1.00 34.32      3QIP C
ATOM   3022  CG2 VAL A 372      -2.408  39.593  12.594  1.00 35.81      3QIP C
ATOM   3023  N   GLN A 373       1.396  39.907  15.169  1.00 35.72      3QIP N
ATOM   3024  CA  GLN A 373       2.815  39.985  15.482  1.00 35.54      3QIP C
ATOM   3025  C   GLN A 373       3.257  38.793  16.333  1.00 33.23      3QIP C
ATOM   3026  O   GLN A 373       4.274  38.176  16.055  1.00 33.79      3QIP O
ATOM   3027  CB  GLN A 373       3.170  41.303  16.179  1.00 37.54      3QIP C
ATOM   3028  CG  GLN A 373       4.655  41.472  16.377  1.00 43.46      3QIP C
ATOM   3029  CD  GLN A 373       5.423  41.228  15.082  1.00 49.35      3QIP C
ATOM   3030  OE1 GLN A 373       6.297  40.338  15.008  1.00 40.20      3QIP O
ATOM   3031  NE2 GLN A 373       5.081  42.004  14.041  1.00 39.06      3QIP N
ATOM   3032  N   LYS A 374       2.489  38.467  17.363  1.00 31.90      3QIP N
ATOM   3033  CA  LYS A 374       2.846  37.350  18.221  1.00 37.52      3QIP C
ATOM   3034  C   LYS A 374       2.963  36.034  17.435  1.00 33.49      3QIP C
ATOM   3035  O   LYS A 374       3.865  35.242  17.665  1.00 35.07      3QIP O
ATOM   3036  CB  LYS A 374       1.835  37.182  19.346  1.00 36.51      3QIP C
ATOM   3037  CG  LYS A 374       2.303  36.218  20.418  1.00 41.74      3QIP C
ATOM   3038  CD  LYS A 374       1.210  35.912  21.417  1.00 50.70      3QIP C
ATOM   3039  CE  LYS A 374       0.688  34.486  21.257  1.00 46.24      3QIP C
ATOM   3040  NZ  LYS A 374       1.789  33.502  21.460  1.00 56.11      3QIP N
ATOM   3041  N   ILE A 375       2.034  35.817  16.517  1.00 30.83      3QIP N
ATOM   3042  CA  ILE A 375       1.954  34.589  15.753  1.00 32.69      3QIP C
ATOM   3043  C   ILE A 375       3.099  34.559  14.762  1.00 32.50      3QIP C
ATOM   3044  O   ILE A 375       3.695  33.514  14.484  1.00 34.49      3QIP O
ATOM   3045  CB  ILE A 375       0.600  34.485  15.036  1.00 29.62      3QIP C
ATOM   3046  CG1 ILE A 375      -0.499  34.276  16.081  1.00 35.65      3QIP C
ATOM   3047  CG2 ILE A 375       0.588  33.334  14.031  1.00 32.69      3QIP C
ATOM   3048  CD1 ILE A 375      -1.918  34.434  15.543  1.00 36.76      3QIP C
ATOM   3049  N   THR A 376       3.426  35.732  14.253  1.00 30.89      3QIP N
ATOM   3050  CA  THR A 376       4.522  35.866  13.310  1.00 34.94      3QIP C
ATOM   3051  C   THR A 376       5.874  35.491  13.961  1.00 34.46      3QIP C
ATOM   3052  O   THR A 376       6.661  34.763  13.375  1.00 29.04      3QIP O
ATOM   3053  CB  THR A 376       4.536  37.302  12.708  1.00 33.24      3QIP C
ATOM   3054  OG1 THR A 376       3.309  37.516  11.987  1.00 33.60      3QIP O
ATOM   3055  CG2 THR A 376       5.691  37.474  11.768  1.00 32.39      3QIP C
ATOM   3056  N   THR A 377       6.126  35.976  15.175  1.00 33.18      3QIP N
ATOM   3057  CA  THR A 377       7.370  35.665  15.866  1.00 36.72      3QIP C
ATOM   3058  C   THR A 377       7.434  34.151  16.116  1.00 34.10      3QIP C
ATOM   3059  O   THR A 377       8.412  33.481  15.760  1.00 34.91      3QIP O
ATOM   3060  CB  THR A 377       7.496  36.432  17.205  1.00 40.57      3QIP C
ATOM   3061  OG1 THR A 377       7.444  37.848  16.968  1.00 38.89      3QIP O
ATOM   3062  CG2 THR A 377       8.830  36.085  17.903  1.00 36.08      3QIP C
ATOM   3063  N   GLU A 378       6.357  33.615  16.681  1.00 31.64      3QIP N
ATOM   3064  CA  GLU A 378       6.222  32.175  16.923  1.00 34.94      3QIP C
ATOM   3065  C   GLU A 378       6.472  31.342  15.671  1.00 33.62      3QIP C
ATOM   3066  O   GLU A 378       7.154  30.319  15.729  1.00 33.56      3QIP O
ATOM   3067  CB  GLU A 378       4.847  31.864  17.529  1.00 33.55      3QIP C
ATOM   3068  CG  GLU A 378       4.466  30.390  17.634  1.00 38.07      3QIP C
ATOM   3069  CD  GLU A 378       2.981  30.216  18.030  1.00 40.99      3QIP C
ATOM   3070  OE1 GLU A 378       2.497  30.959  18.903  1.00 50.49      3QIP O
ATOM   3071  OE2 GLU A 378       2.290  29.375  17.439  1.00 39.84      3QIP O
ATOM   3072  N   SER A 379       5.945  31.778  14.535  1.00 33.31      3QIP N
ATOM   3073  CA  SER A 379       6.134  31.034  13.291  1.00 32.70      3QIP C
ATOM   3074  C   SER A 379       7.578  30.991  12.844  1.00 35.33      3QIP C
ATOM   3075  O   SER A 379       8.032  29.974  12.319  1.00 32.69      3QIP O
ATOM   3076  CB  SER A 379       5.297  31.612  12.147  1.00 35.99      3QIP C
ATOM   3077  OG  SER A 379       3.942  31.248  12.303  1.00 42.87      3QIP O
ATOM   3078  N   ILE A 380       8.288  32.104  13.010  1.00 31.93      3QIP N
ATOM   3079  CA  ILE A 380       9.698  32.124  12.663  1.00 34.49      3QIP C
ATOM   3080  C   ILE A 380      10.450  31.087  13.507  1.00 32.66      3QIP C
ATOM   3081  O   ILE A 380      11.213  30.277  12.992  1.00 36.07      3QIP O
ATOM   3082  CB  ILE A 380      10.344  33.520  12.865  1.00 32.95      3QIP C
ATOM   3083  CG1 ILE A 380       9.644  34.593  12.020  1.00 37.43      3QIP C
ATOM   3084  CG2 ILE A 380      11.832  33.480  12.533  1.00 37.51      3QIP C
ATOM   3085  CD1 ILE A 380       9.684  34.308  10.545  1.00 40.65      3QIP C
ATOM   3086  N   VAL A 381      10.230  31.126  14.808  1.00 32.72      3QIP N
ATOM   3087  CA  VAL A 381      10.851  30.171  15.714  1.00 32.76      3QIP C
ATOM   3088  C   VAL A 381      10.576  28.734  15.289  1.00 35.92      3QIP C
ATOM   3089  O   VAL A 381      11.489  27.929  15.173  1.00 34.96      3QIP O
ATOM   3090  CB  VAL A 381      10.337  30.371  17.161  1.00 30.27      3QIP C
ATOM   3091  CG1 VAL A 381      10.736  29.200  18.037  1.00 38.31      3QIP C
ATOM   3092  CG2 VAL A 381      10.878  31.679  17.738  1.00 35.66      3QIP C
ATOM   3093  N   ILE A 382       9.310  28.408  15.045  1.00 33.90      3QIP N
ATOM   3094  CA  ILE A 382       8.921  27.018  14.847  1.00 32.37      3QIP C
ATOM   3095  C   ILE A 382       9.215  26.479  13.443  1.00 35.63      3QIP C
ATOM   3096  O   ILE A 382       9.693  25.360  13.316  1.00 29.62      3QIP O
ATOM   3097  CB  ILE A 382       7.450  26.782  15.245  1.00 32.33      3QIP C
ATOM   3098  CG1 ILE A 382       7.261  27.083  16.733  1.00 31.32      3QIP C
ATOM   3099  CG2 ILE A 382       7.008  25.353  14.928  1.00 31.05      3QIP C
ATOM   3100  CD1 ILE A 382       5.823  27.005  17.186  1.00 28.84      3QIP C
ATOM   3101  N   TRP A 383       8.975  27.282  12.404  1.00 32.53      3QIP N
ATOM   3102  CA  TRP A 383       9.108  26.805  11.025  1.00 33.77      3QIP C
ATOM   3103  C   TRP A 383      10.131  27.592  10.217  1.00 33.25      3QIP C
ATOM   3104  O   TRP A 383      10.409  27.260   9.069  1.00 38.62      3QIP O
ATOM   3105  CB  TRP A 383       7.748  26.847  10.295  1.00 30.54      3QIP C
ATOM   3106  CG  TRP A 383       6.684  26.027  10.980  1.00 32.67      3QIP C
ATOM   3107  CD1 TRP A 383       6.571  24.668  10.975  1.00 33.53      3QIP C
ATOM   3108  CD2 TRP A 383       5.600  26.518  11.777  1.00 35.44      3QIP C
ATOM   3109  NE1 TRP A 383       5.494  24.280  11.729  1.00 37.08      3QIP N
ATOM   3110  CE2 TRP A 383       4.874  25.398  12.226  1.00 33.39      3QIP C
ATOM   3111  CE3 TRP A 383       5.173  27.798  12.159  1.00 34.32      3QIP C
ATOM   3112  CZ2 TRP A 383       3.748  25.511  13.039  1.00 31.31      3QIP C
ATOM   3113  CZ3 TRP A 383       4.038  27.907  12.973  1.00 34.50      3QIP C
ATOM   3114  CH2 TRP A 383       3.340  26.769  13.394  1.00 32.33      3QIP C
ATOM   3115  N   GLY A 384      10.679  28.639  10.816  1.00 32.97      3QIP N
ATOM   3116  CA  GLY A 384      11.658  29.478  10.141  1.00 37.46      3QIP C
ATOM   3117  C   GLY A 384      11.076  30.307   9.002  1.00 39.88      3QIP C
ATOM   3118  O   GLY A 384      11.805  30.803   8.152  1.00 39.90      3QIP O
ATOM   3119  N   LYS A 385       9.756  30.446   8.969  1.00 36.02      3QIP N
ATOM   3120  CA  LYS A 385       9.118  31.263   7.941  1.00 40.15      3QIP C
ATOM   3121  C   LYS A 385       7.787  31.798   8.427  1.00 37.78      3QIP C
ATOM   3122  O   LYS A 385       7.259  31.339   9.433  1.00 36.91      3QIP O
ATOM   3123  CB  LYS A 385       8.937  30.489   6.635  1.00 37.58      3QIP C
ATOM   3124  CG  LYS A 385       7.757  29.524   6.602  1.00 37.66      3QIP C
ATOM   3125  CD  LYS A 385       7.829  28.657   5.348  1.00 38.28      3QIP C
ATOM   3126  CE  LYS A 385       6.654  27.679   5.260  1.00 43.64      3QIP C
ATOM   3127  NZ  LYS A 385       6.843  26.671   4.167  1.00 47.58      3QIP N
ATOM   3128  N   THR A 386       7.272  32.784   7.700  1.00 36.94      3QIP N
ATOM   3129  CA  THR A 386       6.035  33.482   8.030  1.00 35.40      3QIP C
ATOM   3130  C   THR A 386       4.813  32.812   7.421  1.00 35.35      3QIP C
ATOM   3131  O   THR A 386       4.866  32.323   6.294  1.00 37.43      3QIP O
ATOM   3132  CB  THR A 386       6.128  34.937   7.500  1.00 34.32      3QIP C
ATOM   3133  OG1 THR A 386       6.801  35.734   8.481  1.00 43.71      3QIP O
ATOM   3134  CG2 THR A 386       4.780  35.498   7.247  1.00 49.19      3QIP C
ATOM   3135  N   PRO A 387       3.699  32.775   8.166  1.00 37.51      3QIP N
ATOM   3136  CA  PRO A 387       2.487  32.192   7.580  1.00 36.00      3QIP C
ATOM   3137  C   PRO A 387       1.734  33.223   6.756  1.00 37.49      3QIP C
ATOM   3138  O   PRO A 387       2.072  34.392   6.817  1.00 33.85      3QIP O
ATOM   3139  CB  PRO A 387       1.647  31.815   8.798  1.00 37.04      3QIP C
ATOM   3140  CG  PRO A 387       2.167  32.647   9.911  1.00 36.89      3QIP C
ATOM   3141  CD  PRO A 387       3.523  33.163   9.575  1.00 32.00      3QIP C
ATOM   3142  N   LYS A 388       0.741  32.775   6.001  1.00 41.03      3QIP N
ATOM   3143  CA  LYS A 388      -0.205  33.659   5.336  1.00 42.44      3QIP C
ATOM   3144  C   LYS A 388      -1.436  33.745   6.222  1.00 38.57      3QIP C
ATOM   3145  O   LYS A 388      -1.976  32.723   6.634  1.00 39.67      3QIP O
ATOM   3146  CB  LYS A 388      -0.569  33.082   3.971  1.00 43.54      3QIP C
ATOM   3147  CG  LYS A 388       0.594  33.083   3.003  1.00 48.23      3QIP C
ATOM   3148  CD  LYS A 388       0.371  32.139   1.837  1.00 53.87      3QIP C
ATOM   3149  CE  LYS A 388       1.213  32.552   0.628  1.00 59.78      3QIP C
ATOM   3150  NZ  LYS A 388       2.626  32.928   0.983  1.00 59.52      3QIP N
ATOM   3151  N   PHE A 389      -1.882  34.960   6.523  1.00 41.85      3QIP N
ATOM   3152  CA  PHE A 389      -2.956  35.149   7.497  1.00 39.35      3QIP C
ATOM   3153  C   PHE A 389      -4.347  35.278   6.866  1.00 38.70      3QIP C
ATOM   3154  O   PHE A 389      -4.492  35.796   5.762  1.00 41.81      3QIP O
ATOM   3155  CB  PHE A 389      -2.665  36.388   8.356  1.00 37.50      3QIP C
ATOM   3156  CG  PHE A 389      -1.577  36.184   9.379  1.00 33.21      3QIP C
ATOM   3157  CD1 PHE A 389      -0.258  36.433   9.062  1.00 33.24      3QIP C
ATOM   3158  CD2 PHE A 389      -1.885  35.742  10.656  1.00 33.33      3QIP C
ATOM   3159  CE1 PHE A 389       0.738  36.254  10.004  1.00 33.66      3QIP C
ATOM   3160  CE2 PHE A 389      -0.895  35.556  11.593  1.00 32.25      3QIP C
ATOM   3161  CZ  PHE A 389       0.416  35.813  11.266  1.00 32.30      3QIP C
ATOM   3162  N   LYS A 390      -5.357  34.808   7.591  1.00 38.28      3QIP N
ATOM   3163  CA  LYS A 390      -6.768  35.050   7.278  1.00 37.24      3QIP C
ATOM   3164  C   LYS A 390      -7.317  35.756   8.492  1.00 39.59      3QIP C
ATOM   3165  O   LYS A 390      -7.377  35.162   9.577  1.00 35.86      3QIP O
ATOM   3166  CB  LYS A 390      -7.525  33.733   7.103  1.00 37.98      3QIP C
ATOM   3167  CG  LYS A 390      -6.889  32.773   6.117  1.00 42.04      3QIP C
ATOM   3168  CD  LYS A 390      -7.056  33.254   4.689  1.00 51.92      3QIP C
ATOM   3169  CE  LYS A 390      -6.815  32.118   3.707  1.00 54.57      3QIP C
ATOM   3170  NZ  LYS A 390      -7.521  30.888   4.159  1.00 56.31      3QIP N
ATOM   3171  N   LEU A 391      -7.700  37.020   8.315  1.00 36.71      3QIP N
ATOM   3172  CA  LEU A 391      -8.084  37.885   9.423  1.00 35.23      3QIP C
ATOM   3173  C   LEU A 391      -9.541  38.354   9.273  1.00 40.49      3QIP C
ATOM   3174  O   LEU A 391     -10.006  38.596   8.155  1.00 41.91      3QIP O
ATOM   3175  CB  LEU A 391      -7.141  39.101   9.479  1.00 36.50      3QIP C
ATOM   3176  CG  LEU A 391      -5.627  38.836   9.454  1.00 35.30      3QIP C
ATOM   3177  CD1 LEU A 391      -4.838  40.120   9.637  1.00 37.45      3QIP C
ATOM   3178  CD2 LEU A 391      -5.251  37.822  10.533  1.00 38.12      3QIP C
ATOM   3179  N   PRO A 392     -10.261  38.495  10.396  1.00 36.49      3QIP N
ATOM   3180  CA  PRO A 392     -11.647  38.944  10.325  1.00 39.50      3QIP C
ATOM   3181  C   PRO A 392     -11.669  40.471  10.332  1.00 44.23      3QIP C
ATOM   3182  O   PRO A 392     -12.222  41.076  11.252  1.00 40.40      3QIP O
ATOM   3183  CB  PRO A 392     -12.243  38.379  11.612  1.00 39.39      3QIP C
ATOM   3184  CG  PRO A 392     -11.117  38.473  12.581  1.00 39.39      3QIP C
ATOM   3185  CD  PRO A 392      -9.857  38.204  11.783  1.00 37.72      3QIP C
ATOM   3186  N   ILE A 393     -11.021  41.073   9.333  1.00 41.04      3QIP N
ATOM   3187  CA  ILE A 393     -11.009  42.515   9.159  1.00 38.89      3QIP C
ATOM   3188  C   ILE A 393     -10.933  42.854   7.671  1.00 42.53      3QIP C
ATOM   3189  O   ILE A 393     -10.249  42.181   6.905  1.00 38.37      3QIP O
ATOM   3190  CB  ILE A 393      -9.838  43.182   9.920  1.00 41.26      3QIP C
ATOM   3191  CG1 ILE A 393     -10.059  44.690  10.000  1.00 43.52      3QIP C
ATOM   3192  CG2 ILE A 393      -8.490  42.865   9.258  1.00 38.84      3QIP C
ATOM   3193  CD1 ILE A 393      -9.043  45.416  10.836  1.00 37.26      3QIP C
ATOM   3194  N   GLN A 394     -11.657  43.890   7.262  1.00 41.96      3QIP N
ATOM   3195  CA  GLN A 394     -11.634  44.353   5.878  1.00 42.13      3QIP C
ATOM   3196  C   GLN A 394     -10.346  45.108   5.576  1.00 44.82      3QIP C
ATOM   3197  O   GLN A 394      -9.850  45.842   6.429  1.00 44.02      3QIP O
ATOM   3198  CB  GLN A 394     -12.823  45.293   5.634  1.00 48.32      3QIP C
ATOM   3199  CG  GLN A 394     -14.199  44.635   5.752  1.00 47.34      3QIP C
ATOM   3200  CD  GLN A 394     -14.581  43.880   4.491  1.00 56.69      3QIP C
ATOM   3201  OE1 GLN A 394     -13.795  43.798   3.545  1.00 58.28      3QIP O
ATOM   3202  NE2 GLN A 394     -15.792  43.321   4.471  1.00 61.28      3QIP N
ATOM   3203  N   LYS A 395      -9.825  44.960   4.360  1.00 41.20      3QIP N
ATOM   3204  CA  LYS A 395      -8.629  45.691   3.960  1.00 47.63      3QIP C
ATOM   3205  C   LYS A 395      -8.766  47.166   4.283  1.00 50.40      3QIP C
ATOM   3206  O   LYS A 395      -7.849  47.775   4.832  1.00 50.33      3QIP O
ATOM   3207  CB  LYS A 395      -8.341  45.534   2.458  1.00 52.98      3QIP C
ATOM   3208  CG  LYS A 395      -7.689  44.219   2.052  1.00 50.89      3QIP C
ATOM   3209  CD  LYS A 395      -6.294  44.063   2.653  1.00 46.81      3QIP C
ATOM   3210  CE  LYS A 395      -5.762  42.642   2.480  1.00 48.72      3QIP C
ATOM   3211  NZ  LYS A 395      -4.316  42.551   2.847  1.00 53.93      3QIP N
ATOM   3212  N   GLU A 396      -9.912  47.745   3.930  1.00 50.27      3QIP N
ATOM   3213  CA  GLU A 396     -10.102  49.183   4.097  1.00 46.67      3QIP C
ATOM   3214  C   GLU A 396     -10.100  49.601   5.570  1.00 48.40      3QIP C
ATOM   3215  O   GLU A 396      -9.541  50.640   5.917  1.00 50.33      3QIP O
ATOM   3216  CB  GLU A 396     -11.395  49.667   3.428  1.00 51.27      3QIP C
ATOM   3217  CG  GLU A 396     -11.736  51.113   3.802  1.00 56.84      3QIP C
ATOM   3218  CD  GLU A 396     -13.133  51.545   3.377  1.00 64.91      3QIP C
ATOM   3219  OE1 GLU A 396     -13.788  50.815   2.598  1.00 57.34      3QIP O
ATOM   3220  OE2 GLU A 396     -13.573  52.628   3.830  1.00 72.74      3QIP O
ATOM   3221  N   THR A 397     -10.732  48.801   6.425  1.00 42.58      3QIP N
ATOM   3222  CA  THR A 397     -10.763  49.096   7.844  1.00 43.65      3QIP C
ATOM   3223  C   THR A 397      -9.348  49.170   8.381  1.00 47.45      3QIP C
ATOM   3224  O   THR A 397      -8.965  50.134   9.046  1.00 43.28      3QIP O
ATOM   3225  CB  THR A 397     -11.494  48.018   8.621  1.00 40.03      3QIP C
ATOM   3226  OG1 THR A 397     -12.806  47.843   8.080  1.00 48.77      3QIP O
ATOM   3227  CG2 THR A 397     -11.586  48.389  10.104  1.00 41.21      3QIP C
ATOM   3228  N   TRP A 398      -8.563  48.145   8.071  1.00 44.91      3QIP N
ATOM   3229  CA  TRP A 398      -7.212  48.042   8.604  1.00 44.98      3QIP C
ATOM   3230  C   TRP A 398      -6.358  49.180   8.057  1.00 50.30      3QIP C
ATOM   3231  O   TRP A 398      -5.642  49.840   8.804  1.00 49.63      3QIP O
ATOM   3232  CB  TRP A 398      -6.606  46.682   8.238  1.00 49.40      3QIP C
ATOM   3233  CG  TRP A 398      -5.312  46.360   8.948  1.00 50.70      3QIP C
ATOM   3234  CD1 TRP A 398      -5.172  45.784  10.180  1.00 50.35      3QIP C
ATOM   3235  CD2 TRP A 398      -3.993  46.579   8.457  1.00 48.20      3QIP C
ATOM   3236  NE1 TRP A 398      -3.845  45.637  10.487  1.00 51.90      3QIP N
ATOM   3237  CE2 TRP A 398      -3.098  46.119   9.446  1.00 54.17      3QIP C
ATOM   3238  CE3 TRP A 398      -3.476  47.123   7.279  1.00 50.47      3QIP C
ATOM   3239  CZ2 TRP A 398      -1.717  46.195   9.294  1.00 52.79      3QIP C
ATOM   3240  CZ3 TRP A 398      -2.111  47.193   7.126  1.00 56.68      3QIP C
ATOM   3241  CH2 TRP A 398      -1.242  46.732   8.127  1.00 58.81      3QIP C
ATOM   3242  N   GLU A 399      -6.466  49.426   6.756  1.00 50.89      3QIP N
ATOM   3243  CA  GLU A 399      -5.644  50.434   6.093  1.00 56.18      3QIP C
ATOM   3244  C   GLU A 399      -5.978  51.875   6.502  1.00 58.13      3QIP C
ATOM   3245  O   GLU A 399      -5.081  52.697   6.695  1.00 58.17      3QIP O
ATOM   3246  CB  GLU A 399      -5.747  50.281   4.577  1.00 62.26      3QIP C
ATOM   3247  CG  GLU A 399      -4.403  50.071   3.896  1.00 74.39      3QIP C
ATOM   3248  CD  GLU A 399      -4.543  49.753   2.417  1.00 80.58      3QIP C
ATOM   3249  OE1 GLU A 399      -5.306  48.815   2.085  1.00 76.55      3QIP O
ATOM   3250  OE2 GLU A 399      -3.891  50.438   1.593  1.00 76.60      3QIP O
ATOM   3251  N   THR A 400      -7.267  52.183   6.613  1.00 56.51      3QIP N
ATOM   3252  CA  THR A 400      -7.683  53.476   7.136  1.00 55.88      3QIP C
ATOM   3253  C   THR A 400      -7.015  53.689   8.487  1.00 57.12      3QIP C
ATOM   3254  O   THR A 400      -6.412  54.727   8.731  1.00 59.38      3QIP O
ATOM   3255  CB  THR A 400      -9.211  53.554   7.313  1.00 55.71      3QIP C
ATOM   3256  OG1 THR A 400      -9.846  53.533   6.028  1.00 58.96      3QIP O
ATOM   3257  CG2 THR A 400      -9.617  54.825   8.063  1.00 59.37      3QIP C
ATOM   3258  N   TRP A 401      -7.113  52.700   9.364  1.00 51.42      3QIP N
ATOM   3259  CA  TRP A 401      -6.552  52.850  10.697  1.00 55.19      3QIP C
ATOM   3260  C   TRP A 401      -5.028  53.069  10.711  1.00 53.15      3QIP C
ATOM   3261  O   TRP A 401      -4.538  54.034  11.284  1.00 52.70      3QIP O
ATOM   3262  CB  TRP A 401      -6.911  51.664  11.589  1.00 54.62      3QIP C
ATOM   3263  CG  TRP A 401      -6.030  51.625  12.799  1.00 56.82      3QIP C
ATOM   3264  CD1 TRP A 401      -4.872  50.904  12.960  1.00 54.68      3QIP C
ATOM   3265  CD2 TRP A 401      -6.210  52.370  14.006  1.00 55.99      3QIP C
ATOM   3266  NE1 TRP A 401      -4.332  51.152  14.202  1.00 52.87      3QIP N
ATOM   3267  CE2 TRP A 401      -5.137  52.044  14.864  1.00 54.88      3QIP C
ATOM   3268  CE3 TRP A 401      -7.185  53.265  14.451  1.00 58.90      3QIP C
ATOM   3269  CZ2 TRP A 401      -5.010  52.590  16.136  1.00 57.27      3QIP C
ATOM   3270  CZ3 TRP A 401      -7.056  53.806  15.712  1.00 59.62      3QIP C
ATOM   3271  CH2 TRP A 401      -5.976  53.465  16.541  1.00 57.64      3QIP C
ATOM   3272  N   TRP A 402      -4.271  52.181  10.085  1.00 50.49      3QIP N
ATOM   3273  CA  TRP A 402      -2.822  52.244  10.265  1.00 53.26      3QIP C
ATOM   3274  C   TRP A 402      -2.143  53.400   9.529  1.00 56.73      3QIP C
ATOM   3275  O   TRP A 402      -1.216  54.019  10.058  1.00 55.85      3QIP O
ATOM   3276  CB  TRP A 402      -2.152  50.893   9.987  1.00 53.53      3QIP C
ATOM   3277  CG  TRP A 402      -2.231  49.955  11.181  1.00 52.22      3QIP C
ATOM   3278  CD1 TRP A 402      -3.038  48.858  11.314  1.00 52.83      3QIP C
ATOM   3279  CD2 TRP A 402      -1.490  50.054  12.410  1.00 48.06      3QIP C
ATOM   3280  NE1 TRP A 402      -2.835  48.262  12.539  1.00 46.98      3QIP N
ATOM   3281  CE2 TRP A 402      -1.893  48.976  13.231  1.00 43.02      3QIP C
ATOM   3282  CE3 TRP A 402      -0.524  50.947  12.893  1.00 48.04      3QIP C
ATOM   3283  CZ2 TRP A 402      -1.359  48.761  14.501  1.00 42.35      3QIP C
ATOM   3284  CZ3 TRP A 402       0.007  50.731  14.159  1.00 50.37      3QIP C
ATOM   3285  CH2 TRP A 402      -0.413  49.645  14.948  1.00 47.40      3QIP C
ATOM   3286  N   THR A 403      -2.608  53.721   8.329  1.00 58.86      3QIP N
ATOM   3287  CA  THR A 403      -2.084  54.902   7.650  1.00 58.44      3QIP C
ATOM   3288  C   THR A 403      -2.424  56.193   8.404  1.00 54.58      3QIP C
ATOM   3289  O   THR A 403      -1.762  57.211   8.212  1.00 60.92      3QIP O
ATOM   3290  CB  THR A 403      -2.575  55.011   6.195  1.00 60.74      3QIP C
ATOM   3291  OG1 THR A 403      -3.932  55.463   6.178  1.00 60.20      3QIP O
ATOM   3292  CG2 THR A 403      -2.457  53.661   5.490  1.00 56.43      3QIP C
ATOM   3293  N   GLU A 404      -3.437  56.158   9.267  1.00 52.00      3QIP N
ATOM   3294  CA  GLU A 404      -3.798  57.363  10.028  1.00 58.42      3QIP C
ATOM   3295  C   GLU A 404      -3.096  57.462  11.385  1.00 57.39      3QIP C
ATOM   3296  O   GLU A 404      -2.790  58.559  11.858  1.00 61.38      3QIP O
ATOM   3297  CB  GLU A 404      -5.310  57.465  10.230  1.00 59.47      3QIP C
ATOM   3298  CG  GLU A 404      -5.786  56.989  11.603  1.00 65.93      3QIP C
ATOM   3299  CD  GLU A 404      -7.297  57.062  11.764  1.00 72.41      3QIP C
ATOM   3300  OE1 GLU A 404      -7.817  56.556  12.790  1.00 72.60      3QIP O
ATOM   3301  OE2 GLU A 404      -7.963  57.623  10.860  1.00 75.31      3QIP O
ATOM   3302  N   TYR A 405      -2.843  56.312  11.997  1.00 54.65      3QIP N
ATOM   3303  CA  TYR A 405      -2.260  56.231  13.331  1.00 51.72      3QIP C
ATOM   3304  C   TYR A 405      -0.772  56.630  13.315  1.00 48.68      3QIP C
ATOM   3305  O   TYR A 405      -0.080  56.447  12.312  1.00 50.89      3QIP O
ATOM   3306  CB  TYR A 405      -2.443  54.802  13.855  1.00 50.84      3QIP C
ATOM   3307  CG  TYR A 405      -2.136  54.611  15.318  1.00 48.65      3QIP C
ATOM   3308  CD1 TYR A 405      -2.612  55.500  16.275  1.00 48.17      3QIP C
ATOM   3309  CD2 TYR A 405      -1.381  53.527  15.744  1.00 48.22      3QIP C
ATOM   3310  CE1 TYR A 405      -2.331  55.313  17.622  1.00 51.95      3QIP C
ATOM   3311  CE2 TYR A 405      -1.100  53.329  17.074  1.00 45.04      3QIP C
ATOM   3312  CZ  TYR A 405      -1.569  54.215  18.013  1.00 52.36      3QIP C
ATOM   3313  OH  TYR A 405      -1.273  53.991  19.342  1.00 53.85      3QIP O
ATOM   3314  N   TRP A 406      -0.274  57.165  14.424  1.00 45.20      3QIP N
ATOM   3315  CA  TRP A 406       1.089  57.704  14.440  1.00 47.58      3QIP C
ATOM   3316  C   TRP A 406       2.214  56.683  14.687  1.00 47.34      3QIP C
ATOM   3317  O   TRP A 406       3.386  57.045  14.642  1.00 44.99      3QIP O
ATOM   3318  CB  TRP A 406       1.217  58.861  15.433  1.00 46.82      3QIP C
ATOM   3319  CG  TRP A 406       0.348  58.743  16.634  1.00 56.75      3QIP C
ATOM   3320  CD1 TRP A 406      -0.909  59.282  16.801  1.00 61.65      3QIP C
ATOM   3321  CD2 TRP A 406       0.652  58.052  17.848  1.00 56.51      3QIP C
ATOM   3322  NE1 TRP A 406      -1.399  58.964  18.048  1.00 63.97      3QIP N
ATOM   3323  CE2 TRP A 406      -0.464  58.206  18.710  1.00 63.72      3QIP C
ATOM   3324  CE3 TRP A 406       1.752  57.310  18.292  1.00 56.63      3QIP C
ATOM   3325  CZ2 TRP A 406      -0.503  57.646  19.993  1.00 63.39      3QIP C
ATOM   3326  CZ3 TRP A 406       1.711  56.753  19.571  1.00 61.86      3QIP C
ATOM   3327  CH2 TRP A 406       0.592  56.927  20.403  1.00 64.50      3QIP C
ATOM   3328  N   GLN A 407       1.852  55.436  14.976  1.00 43.11      3QIP N
ATOM   3329  CA  GLN A 407       2.822  54.355  15.154  1.00 43.46      3QIP C
ATOM   3330  C   GLN A 407       2.977  53.570  13.851  1.00 44.84      3QIP C
ATOM   3331  O   GLN A 407       2.013  53.430  13.089  1.00 38.99      3QIP O
ATOM   3332  CB  GLN A 407       2.380  53.411  16.286  1.00 40.40      3QIP C
ATOM   3333  CG  GLN A 407       2.323  54.047  17.663  1.00 43.95      3QIP C
ATOM   3334  CD  GLN A 407       3.696  54.475  18.164  1.00 51.57      3QIP C
ATOM   3335  OE1 GLN A 407       4.096  55.632  18.020  1.00 53.05      3QIP O
ATOM   3336  NE2 GLN A 407       4.425  53.536  18.755  1.00 49.22      3QIP N
ATOM   3337  N   ALA A 408       4.181  53.053  13.600  1.00 37.94      3QIP N
ATOM   3338  CA  ALA A 408       4.448  52.285  12.383  1.00 35.70      3QIP C
ATOM   3339  C   ALA A 408       4.083  50.827  12.557  1.00 39.84      3QIP C
ATOM   3340  O   ALA A 408       4.148  50.287  13.662  1.00 40.49      3QIP O
ATOM   3341  CB  ALA A 408       5.925  52.388  11.989  1.00 41.69      3QIP C
ATOM   3342  N   THR A 409       3.717  50.184  11.459  1.00 36.32      3QIP N
ATOM   3343  CA  THR A 409       3.520  48.745  11.482  1.00 42.71      3QIP C
ATOM   3344  C   THR A 409       3.642  48.117  10.109  1.00 42.63      3QIP C
ATOM   3345  O   THR A 409       3.603  48.787   9.079  1.00 46.86      3QIP O
ATOM   3346  CB  THR A 409       2.157  48.332  12.091  1.00 46.28      3QIP C
ATOM   3347  OG1 THR A 409       2.231  46.972  12.542  1.00 47.50      3QIP O
ATOM   3348  CG2 THR A 409       1.056  48.448  11.058  1.00 45.68      3QIP C
ATOM   3349  N   TRP A 410       3.810  46.809  10.119  1.00 47.39      3QIP N
ATOM   3350  CA  TRP A 410       3.761  46.019   8.911  1.00 51.44      3QIP C
ATOM   3351  C   TRP A 410       3.390  44.609   9.316  1.00 52.65      3QIP C
ATOM   3352  O   TRP A 410       3.896  44.092  10.318  1.00 52.40      3QIP O
ATOM   3353  CB  TRP A 410       5.113  46.026   8.219  1.00 48.31      3QIP C
ATOM   3354  CG  TRP A 410       5.144  45.240   6.954  1.00 52.16      3QIP C
ATOM   3355  CD1 TRP A 410       5.800  44.062   6.734  1.00 51.03      3QIP C
ATOM   3356  CD2 TRP A 410       4.490  45.572   5.727  1.00 47.56      3QIP C
ATOM   3357  NE1 TRP A 410       5.599  43.647   5.442  1.00 51.98      3QIP N
ATOM   3358  CE2 TRP A 410       4.800  44.558   4.801  1.00 49.96      3QIP C
ATOM   3359  CE3 TRP A 410       3.679  46.635   5.318  1.00 54.10      3QIP C
ATOM   3360  CZ2 TRP A 410       4.316  44.566   3.493  1.00 52.84      3QIP C
ATOM   3361  CZ3 TRP A 410       3.208  46.648   4.014  1.00 56.29      3QIP C
ATOM   3362  CH2 TRP A 410       3.526  45.620   3.120  1.00 51.75      3QIP C
ATOM   3363  N   ILE A 411       2.482  43.996   8.566  1.00 52.49      3QIP N
ATOM   3364  CA  ILE A 411       2.180  42.587   8.794  1.00 53.67      3QIP C
ATOM   3365  C   ILE A 411       2.355  41.748   7.526  1.00 54.33      3QIP C
ATOM   3366  O   ILE A 411       2.184  42.244   6.412  1.00 57.82      3QIP O
ATOM   3367  CB  ILE A 411       0.775  42.368   9.399  1.00 52.10      3QIP C
ATOM   3368  CG1 ILE A 411      -0.318  42.742   8.403  1.00 53.75      3QIP C
ATOM   3369  CG2 ILE A 411       0.620  43.135  10.712  1.00 50.43      3QIP C
ATOM   3370  CD1 ILE A 411      -1.692  42.287   8.853  1.00 49.31      3QIP C
ATOM   3371  N   PRO A 412       2.709  40.468   7.699  1.00 52.13      3QIP N
ATOM   3372  CA  PRO A 412       2.839  39.571   6.551  1.00 51.16      3QIP C
ATOM   3373  C   PRO A 412       1.552  39.534   5.709  1.00 54.56      3QIP C
ATOM   3374  O   PRO A 412       0.493  39.968   6.170  1.00 46.74      3QIP O
ATOM   3375  CB  PRO A 412       3.080  38.206   7.205  1.00 52.65      3QIP C
ATOM   3376  CG  PRO A 412       3.619  38.513   8.566  1.00 47.84      3QIP C
ATOM   3377  CD  PRO A 412       2.926  39.770   8.980  1.00 48.24      3QIP C
ATOM   3378  N   GLU A 413       1.670  39.020   4.487  1.00 53.89      3QIP N
ATOM   3379  CA  GLU A 413       0.549  38.826   3.575  1.00 49.34      3QIP C
ATOM   3380  C   GLU A 413      -0.687  38.307   4.290  1.00 47.35      3QIP C
ATOM   3381  O   GLU A 413      -0.603  37.380   5.096  1.00 40.72      3QIP O
ATOM   3382  CB  GLU A 413       0.948  37.826   2.482  1.00 52.51      3QIP C
ATOM   3383  CG  GLU A 413      -0.230  37.255   1.707  1.00 55.54      3QIP C
ATOM   3384  CD  GLU A 413       0.211  36.386   0.544  1.00 61.09      3QIP C
ATOM   3385  OE1 GLU A 413      -0.669  35.806  -0.134  1.00 60.09      3QIP O
ATOM   3386  OE2 GLU A 413       1.440  36.294   0.311  1.00 59.84      3QIP O
ATOM   3387  N   TRP A 414      -1.837  38.895   3.981  1.00 40.19      3QIP N
ATOM   3388  CA  TRP A 414      -3.071  38.467   4.611  1.00 45.22      3QIP C
ATOM   3389  C   TRP A 414      -4.280  38.739   3.739  1.00 45.01      3QIP C
ATOM   3390  O   TRP A 414      -4.209  39.440   2.729  1.00 45.58      3QIP O
ATOM   3391  CB  TRP A 414      -3.259  39.148   5.972  1.00 45.04      3QIP C
ATOM   3392  CG  TRP A 414      -3.494  40.641   5.908  1.00 43.70      3QIP C
ATOM   3393  CD1 TRP A 414      -2.545  41.612   5.784  1.00 48.96      3QIP C
ATOM   3394  CD2 TRP A 414      -4.757  41.325   5.985  1.00 47.78      3QIP C
ATOM   3395  NE1 TRP A 414      -3.134  42.858   5.777  1.00 50.06      3QIP N
ATOM   3396  CE2 TRP A 414      -4.490  42.708   5.894  1.00 50.77      3QIP C
ATOM   3397  CE3 TRP A 414      -6.084  40.902   6.110  1.00 46.27      3QIP C
ATOM   3398  CZ2 TRP A 414      -5.498  43.669   5.935  1.00 45.80      3QIP C
ATOM   3399  CZ3 TRP A 414      -7.082  41.855   6.145  1.00 44.89      3QIP C
ATOM   3400  CH2 TRP A 414      -6.784  43.223   6.060  1.00 43.25      3QIP C
ATOM   3401  N   GLU A 415      -5.400  38.176   4.144  1.00 46.54      3QIP N
ATOM   3402  CA  GLU A 415      -6.629  38.430   3.437  1.00 50.98      3QIP C
ATOM   3403  C   GLU A 415      -7.812  38.320   4.379  1.00 47.11      3QIP C
ATOM   3404  O   GLU A 415      -7.728  37.702   5.443  1.00 40.29      3QIP O
ATOM   3405  CB  GLU A 415      -6.761  37.501   2.226  1.00 48.83      3QIP C
ATOM   3406  CG  GLU A 415      -7.175  36.094   2.528  1.00 51.61      3QIP C
ATOM   3407  CD  GLU A 415      -6.969  35.170   1.333  1.00 62.18      3QIP C
ATOM   3408  OE1 GLU A 415      -7.231  33.954   1.464  1.00 66.23      3QIP O
ATOM   3409  OE2 GLU A 415      -6.533  35.661   0.267  1.00 64.87      3QIP O
ATOM   3410  N   PHE A 416      -8.907  38.952   3.979  1.00 44.69      3QIP N
ATOM   3411  CA  PHE A 416     -10.103  39.010   4.784  1.00 37.73      3QIP C
ATOM   3412  C   PHE A 416     -10.834  37.678   4.792  1.00 40.64      3QIP C
ATOM   3413  O   PHE A 416     -10.994  37.043   3.761  1.00 42.60      3QIP O
ATOM   3414  CB  PHE A 416     -11.021  40.107   4.228  1.00 47.46      3QIP C
ATOM   3415  CG  PHE A 416     -12.415  40.051   4.758  1.00 42.19      3QIP C
ATOM   3416  CD1 PHE A 416     -12.677  40.344   6.084  1.00 45.30      3QIP C
ATOM   3417  CD2 PHE A 416     -13.466  39.706   3.929  1.00 46.66      3QIP C
ATOM   3418  CE1 PHE A 416     -13.975  40.296   6.579  1.00 45.25      3QIP C
ATOM   3419  CE2 PHE A 416     -14.758  39.654   4.410  1.00 48.92      3QIP C
ATOM   3420  CZ  PHE A 416     -15.012  39.947   5.744  1.00 51.55      3QIP C
ATOM   3421  N   VAL A 417     -11.272  37.251   5.967  1.00 38.66      3QIP N
ATOM   3422  CA  VAL A 417     -12.158  36.099   6.061  1.00 48.03      3QIP C
ATOM   3423  C   VAL A 417     -13.370  36.470   6.903  1.00 44.19      3QIP C
ATOM   3424  O   VAL A 417     -13.239  37.070   7.972  1.00 40.55      3QIP O
ATOM   3425  CB  VAL A 417     -11.455  34.828   6.634  1.00 43.58      3QIP C
ATOM   3426  CG1 VAL A 417     -11.030  35.046   8.076  1.00 43.01      3QIP C
ATOM   3427  CG2 VAL A 417     -12.384  33.638   6.544  1.00 48.78      3QIP C
ATOM   3428  N   ASN A 418     -14.550  36.110   6.416  1.00 50.55      3QIP N
ATOM   3429  CA  ASN A 418     -15.786  36.518   7.064  1.00 51.67      3QIP C
ATOM   3430  C   ASN A 418     -16.185  35.648   8.253  1.00 55.15      3QIP C
ATOM   3431  O   ASN A 418     -17.156  34.889   8.188  1.00 55.54      3QIP O
ATOM   3432  CB  ASN A 418     -16.924  36.584   6.054  1.00 54.18      3QIP C
ATOM   3433  CG  ASN A 418     -18.022  37.508   6.502  1.00 58.26      3QIP C
ATOM   3434  OD1 ASN A 418     -18.549  38.302   5.575  1.00 58.73      3QIP O
ATOM   3435  ND2 ASN A 418     -18.370  37.538   7.682  1.00 64.50      3QIP N
ATOM   3436  N   THR A 419     -15.436  35.784   9.342  1.00 53.52      3QIP N
ATOM   3437  CA  THR A 419     -15.680  35.020  10.558  1.00 54.78      3QIP C
ATOM   3438  C   THR A 419     -16.108  35.943  11.681  1.00 54.31      3QIP C
ATOM   3439  O   THR A 419     -15.279  36.393  12.463  1.00 55.67      3QIP O
ATOM   3440  CB  THR A 419     -14.405  34.305  11.040  1.00 56.13      3QIP C
ATOM   3441  OG1 THR A 419     -13.788  33.610   9.945  1.00 56.73      3QIP O
ATOM   3442  CG2 THR A 419     -14.752  33.314  12.164  1.00 55.03      3QIP C
ATOM   3443  N   PRO A 420     -17.408  36.226  11.776  1.00 58.80      3QIP N
ATOM   3444  CA  PRO A 420     -17.847  37.162  12.813  1.00 56.04      3QIP C
ATOM   3445  C   PRO A 420     -17.447  36.674  14.206  1.00 58.21      3QIP C
ATOM   3446  O   PRO A 420     -17.290  35.468  14.413  1.00 56.66      3QIP O
ATOM   3447  CB  PRO A 420     -19.368  37.175  12.648  1.00 60.20      3QIP C
ATOM   3448  CG  PRO A 420     -19.598  36.751  11.228  1.00 61.67      3QIP C
ATOM   3449  CD  PRO A 420     -18.525  35.737  10.953  1.00 58.77      3QIP C
ATOM   3450  N   PRO A 421     -17.274  37.608  15.156  1.00 54.99      3QIP N
ATOM   3451  CA  PRO A 421     -17.440  39.047  14.925  1.00 54.72      3QIP C
ATOM   3452  C   PRO A 421     -16.275  39.662  14.155  1.00 56.95      3QIP C
ATOM   3453  O   PRO A 421     -15.117  39.285  14.369  1.00 51.69      3QIP O
ATOM   3454  CB  PRO A 421     -17.487  39.627  16.343  1.00 56.42      3QIP C
ATOM   3455  CG  PRO A 421     -16.752  38.642  17.178  1.00 56.35      3QIP C
ATOM   3456  CD  PRO A 421     -17.035  37.298  16.576  1.00 52.26      3QIP C
ATOM   3457  N   LEU A 422     -16.589  40.599  13.267  1.00 46.75      3QIP N
ATOM   3458  CA  LEU A 422     -15.568  41.299  12.509  1.00 46.73      3QIP C
ATOM   3459  C   LEU A 422     -15.041  42.483  13.306  1.00 49.96      3QIP C
ATOM   3460  O   LEU A 422     -15.777  43.096  14.082  1.00 48.77      3QIP O
ATOM   3461  CB  LEU A 422     -16.129  41.782  11.177  1.00 45.17      3QIP C
ATOM   3462  CG  LEU A 422     -16.651  40.687  10.254  1.00 48.23      3QIP C
ATOM   3463  CD1 LEU A 422     -17.082  41.297   8.932  1.00 49.98      3QIP C
ATOM   3464  CD2 LEU A 422     -15.570  39.625  10.034  1.00 49.54      3QIP C
ATOM   3465  N   VAL A 423     -13.764  42.800  13.133  1.00 40.51      3QIP N
ATOM   3466  CA  VAL A 423     -13.225  43.974  13.790  1.00 50.32      3QIP C
ATOM   3467  C   VAL A 423     -13.518  45.205  12.951  1.00 52.31      3QIP C
ATOM   3468  O   VAL A 423     -13.238  45.244  11.751  1.00 51.61      3QIP O
ATOM   3469  CB  VAL A 423     -11.715  43.861  14.129  1.00 42.17      3QIP C
ATOM   3470  CG1 VAL A 423     -11.020  42.961  13.178  1.00 44.50      3QIP C
ATOM   3471  CG2 VAL A 423     -11.076  45.246  14.143  1.00 50.08      3QIP C
ATOM   3472  N   LYS A 424     -14.120  46.197  13.588  1.00 51.19      3QIP N
ATOM   3473  CA  LYS A 424     -14.391  47.461  12.923  1.00 54.47      3QIP C
ATOM   3474  C   LYS A 424     -14.049  48.634  13.833  1.00 54.12      3QIP C
ATOM   3475  O   LYS A 424     -13.758  48.455  15.018  1.00 55.05      3QIP O
ATOM   3476  CB  LYS A 424     -15.848  47.534  12.462  1.00 53.33      3QIP C
ATOM   3477  CG  LYS A 424     -16.869  47.270  13.553  1.00 60.55      3QIP C
ATOM   3478  CD  LYS A 424     -18.290  47.340  12.994  1.00 68.64      3QIP C
ATOM   3479  CE  LYS A 424     -19.329  47.236  14.102  1.00 71.88      3QIP C
ATOM   3480  NZ  LYS A 424     -19.173  48.340  15.089  1.00 68.44      3QIP N
ATOM   3481  N   LEU A 425     -14.044  49.827  13.250  1.00 55.91      3QIP N
ATOM   3482  CA  LEU A 425     -13.822  51.057  13.991  1.00 54.92      3QIP C
ATOM   3483  C   LEU A 425     -15.171  51.546  14.489  1.00 50.07      3QIP C
ATOM   3484  O   LEU A 425     -16.100  51.726  13.707  1.00 54.33      3QIP O
ATOM   3485  CB  LEU A 425     -13.199  52.106  13.073  1.00 56.00      3QIP C
ATOM   3486  CG  LEU A 425     -11.800  51.773  12.571  1.00 54.27      3QIP C
ATOM   3487  CD1 LEU A 425     -11.344  52.791  11.536  1.00 59.09      3QIP C
ATOM   3488  CD2 LEU A 425     -10.849  51.737  13.754  1.00 58.78      3QIP C
ATOM   3489  N   TRP A 426     -15.282  51.755  15.790  1.00 50.00      3QIP N
ATOM   3490  CA  TRP A 426     -16.579  52.050  16.384  1.00 54.66      3QIP C
ATOM   3491  C   TRP A 426     -16.963  53.525  16.301  1.00 54.57      3QIP C
ATOM   3492  O   TRP A 426     -18.114  53.886  16.521  1.00 58.30      3QIP O
ATOM   3493  CB  TRP A 426     -16.628  51.526  17.817  1.00 57.05      3QIP C
ATOM   3494  CG  TRP A 426     -16.711  50.024  17.855  1.00 61.29      3QIP C
ATOM   3495  CD1 TRP A 426     -15.664  49.135  17.876  1.00 58.82      3QIP C
ATOM   3496  CD2 TRP A 426     -17.908  49.234  17.849  1.00 60.44      3QIP C
ATOM   3497  NE1 TRP A 426     -16.144  47.843  17.896  1.00 57.42      3QIP N
ATOM   3498  CE2 TRP A 426     -17.517  47.878  17.880  1.00 65.70      3QIP C
ATOM   3499  CE3 TRP A 426     -19.273  49.543  17.830  1.00 62.30      3QIP C
ATOM   3500  CZ2 TRP A 426     -18.444  46.837  17.890  1.00 65.76      3QIP C
ATOM   3501  CZ3 TRP A 426     -20.190  48.511  17.841  1.00 65.40      3QIP C
ATOM   3502  CH2 TRP A 426     -19.772  47.171  17.871  1.00 68.10      3QIP C
ATOM   3503  N   TYR A 427     -15.986  54.362  15.972  1.00 52.74      3QIP N
ATOM   3504  CA  TYR A 427     -16.215  55.781  15.764  1.00 52.76      3QIP C
ATOM   3505  C   TYR A 427     -14.957  56.365  15.168  1.00 55.03      3QIP C
ATOM   3506  O   TYR A 427     -13.904  55.729  15.204  1.00 51.03      3QIP O
ATOM   3507  CB  TYR A 427     -16.521  56.467  17.084  1.00 46.36      3QIP C
ATOM   3508  CG  TYR A 427     -15.409  56.402  18.117  1.00 46.36      3QIP C
ATOM   3509  CD1 TYR A 427     -15.329  55.345  19.017  1.00 44.85      3QIP C
ATOM   3510  CD2 TYR A 427     -14.460  57.411  18.211  1.00 45.76      3QIP C
ATOM   3511  CE1 TYR A 427     -14.345  55.302  19.982  1.00 38.44      3QIP C
ATOM   3512  CE2 TYR A 427     -13.461  57.369  19.171  1.00 44.17      3QIP C
ATOM   3513  CZ  TYR A 427     -13.410  56.311  20.050  1.00 44.05      3QIP C
ATOM   3514  OH  TYR A 427     -12.416  56.262  21.003  1.00 45.61      3QIP O
ATOM   3515  N   GLN A 428     -15.072  57.565  14.609  1.00 53.59      3QIP N
ATOM   3516  CA  GLN A 428     -13.929  58.273  14.054  1.00 45.04      3QIP C
ATOM   3517  C   GLN A 428     -14.038  59.741  14.400  1.00 50.44      3QIP C
ATOM   3518  O   GLN A 428     -15.037  60.373  14.086  1.00 51.83      3QIP O
ATOM   3519  CB  GLN A 428     -13.895  58.127  12.536  1.00 54.85      3QIP C
ATOM   3520  CG  GLN A 428     -13.718  56.704  12.044  1.00 61.88      3QIP C
ATOM   3521  CD  GLN A 428     -13.355  56.638  10.567  1.00 69.56      3QIP C
ATOM   3522  OE1 GLN A 428     -13.980  55.901   9.804  1.00 74.56      3QIP O
ATOM   3523  NE2 GLN A 428     -12.334  57.401  10.160  1.00 63.30      3QIP N
ATOM   3524  N   LEU A 429     -13.018  60.288  15.045  1.00 44.82      3QIP N
ATOM   3525  CA  LEU A 429     -13.003  61.710  15.344  1.00 46.40      3QIP C
ATOM   3526  C   LEU A 429     -12.814  62.494  14.043  1.00 49.72      3QIP C
ATOM   3527  O   LEU A 429     -12.104  62.044  13.153  1.00 45.60      3QIP O
ATOM   3528  CB  LEU A 429     -11.887  62.034  16.345  1.00 43.15      3QIP C
ATOM   3529  CG  LEU A 429     -11.878  61.268  17.678  1.00 42.60      3QIP C
ATOM   3530  CD1 LEU A 429     -10.611  61.580  18.470  1.00 45.09      3QIP C
ATOM   3531  CD2 LEU A 429     -13.126  61.594  18.510  1.00 44.64      3QIP C
ATOM   3532  N   GLU A 430     -13.457  63.656  13.925  1.00 48.26      3QIP N
ATOM   3533  CA  GLU A 430     -13.310  64.507  12.740  1.00 44.16      3QIP C
ATOM   3534  C   GLU A 430     -11.868  64.974  12.574  1.00 46.50      3QIP C
ATOM   3535  O   GLU A 430     -11.124  65.047  13.548  1.00 44.59      3QIP O
ATOM   3536  CB  GLU A 430     -14.228  65.740  12.851  1.00 47.29      3QIP C
ATOM   3537  CG  GLU A 430     -15.708  65.428  12.835  1.00 42.72      3QIP C
ATOM   3538  CD  GLU A 430     -16.130  64.746  11.548  1.00 49.05      3QIP C
ATOM   3539  OE1 GLU A 430     -15.752  65.238  10.468  1.00 54.39      3QIP O
ATOM   3540  OE2 GLU A 430     -16.824  63.713  11.611  1.00 54.79      3QIP O
ATOM   3541  N   LYS A 431     -11.482  65.303  11.342  1.00 47.70      3QIP N
ATOM   3542  CA  LYS A 431     -10.167  65.880  11.077  1.00 52.00      3QIP C
ATOM   3543  C   LYS A 431     -10.201  67.403  11.174  1.00 53.09      3QIP C
ATOM   3544  O   LYS A 431      -9.176  68.038  11.429  1.00 51.12      3QIP O
ATOM   3545  CB  LYS A 431      -9.660  65.489   9.685  1.00 55.03      3QIP C
ATOM   3546  CG  LYS A 431      -9.582  63.991   9.413  1.00 62.48      3QIP C
ATOM   3547  CD  LYS A 431      -8.982  63.715   8.032  1.00 64.21      3QIP C
ATOM   3548  CE  LYS A 431      -8.880  65.002   7.184  1.00 75.39      3QIP C
ATOM   3549  NZ  LYS A 431     -10.197  65.654   6.837  1.00 68.30      3QIP N
ATOM   3550  N   GLU A 432     -11.384  67.977  10.957  1.00 52.80      3QIP N
ATOM   3551  CA  GLU A 432     -11.577  69.427  10.987  1.00 53.19      3QIP C
ATOM   3552  C   GLU A 432     -12.656  69.835  11.990  1.00 45.14      3QIP C
ATOM   3553  O   GLU A 432     -13.587  69.076  12.249  1.00 44.86      3QIP O
ATOM   3554  CB  GLU A 432     -11.975  69.935   9.598  1.00 53.96      3QIP C
ATOM   3555  CG  GLU A 432     -11.038  69.525   8.477  1.00 59.52      3QIP C
ATOM   3556  CD  GLU A 432      -9.637  70.124   8.609  1.00 64.41      3QIP C
ATOM   3557  OE1 GLU A 432      -9.423  71.018   9.464  1.00 62.30      3QIP O
ATOM   3558  OE2 GLU A 432      -8.742  69.689   7.851  1.00 70.17      3QIP O
ATOM   3559  N   PRO A 433     -12.542  71.050  12.547  1.00 45.81      3QIP N
ATOM   3560  CA  PRO A 433     -13.592  71.526  13.454  1.00 48.16      3QIP C
ATOM   3561  C   PRO A 433     -14.940  71.627  12.726  1.00 48.54      3QIP C
ATOM   3562  O   PRO A 433     -14.978  71.788  11.510  1.00 47.60      3QIP O
ATOM   3563  CB  PRO A 433     -13.080  72.900  13.905  1.00 41.23      3QIP C
ATOM   3564  CG  PRO A 433     -12.102  73.312  12.866  1.00 46.65      3QIP C
ATOM   3565  CD  PRO A 433     -11.468  72.039  12.375  1.00 48.62      3QIP C
ATOM   3566  N   ILE A 434     -16.026  71.499  13.476  1.00 46.68      3QIP N
ATOM   3567  CA  ILE A 434     -17.362  71.364  12.910  1.00 50.11      3QIP C
ATOM   3568  C   ILE A 434     -18.155  72.684  12.935  1.00 52.95      3QIP C
ATOM   3569  O   ILE A 434     -18.311  73.305  13.985  1.00 50.32      3QIP O
ATOM   3570  CB  ILE A 434     -18.163  70.339  13.710  1.00 47.68      3QIP C
ATOM   3571  CG1 ILE A 434     -17.325  69.079  13.972  1.00 48.54      3QIP C
ATOM   3572  CG2 ILE A 434     -19.495  70.026  13.010  1.00 50.76      3QIP C
ATOM   3573  CD1 ILE A 434     -17.864  68.204  15.101  1.00 40.93      3QIP C
ATOM   3574  N   VAL A 435     -18.665  73.103  11.782  1.00 54.58      3QIP N
ATOM   3575  CA  VAL A 435     -19.498  74.303  11.727  1.00 50.86      3QIP C
ATOM   3576  C   VAL A 435     -20.872  74.028  12.317  1.00 51.81      3QIP C
ATOM   3577  O   VAL A 435     -21.469  72.973  12.078  1.00 55.36      3QIP O
ATOM   3578  CB  VAL A 435     -19.666  74.826  10.294  1.00 50.95      3QIP C
ATOM   3579  CG1 VAL A 435     -20.608  76.036  10.281  1.00 55.33      3QIP C
ATOM   3580  CG2 VAL A 435     -18.323  75.202   9.711  1.00 50.62      3QIP C
ATOM   3581  N   GLY A 436     -21.371  74.972  13.106  1.00 52.21      3QIP N
ATOM   3582  CA  GLY A 436     -22.693  74.837  13.681  1.00 49.12      3QIP C
ATOM   3583  C   GLY A 436     -22.761  73.774  14.754  1.00 54.94      3QIP C
ATOM   3584  O   GLY A 436     -23.851  73.351  15.154  1.00 49.68      3QIP O
ATOM   3585  N   ALA A 437     -21.591  73.324  15.207  1.00 51.19      3QIP N
ATOM   3586  CA  ALA A 437     -21.512  72.480  16.388  1.00 47.26      3QIP C
ATOM   3587  C   ALA A 437     -20.977  73.302  17.558  1.00 40.98      3QIP C
ATOM   3588  O   ALA A 437     -19.966  73.993  17.437  1.00 47.25      3QIP O
ATOM   3589  CB  ALA A 437     -20.615  71.269  16.124  1.00 48.56      3QIP C
ATOM   3590  N   GLU A 438     -21.662  73.222  18.692  1.00 44.43      3QIP N
ATOM   3591  CA  GLU A 438     -21.281  73.967  19.888  1.00 41.31      3QIP C
ATOM   3592  C   GLU A 438     -19.841  73.645  20.313  1.00 42.63      3QIP C
ATOM   3593  O   GLU A 438     -19.433  72.478  20.341  1.00 43.12      3QIP O
ATOM   3594  CB  GLU A 438     -22.266  73.628  21.006  1.00 41.97      3QIP C
ATOM   3595  CG  GLU A 438     -22.246  74.536  22.218  1.00 42.82      3QIP C
ATOM   3596  CD  GLU A 438     -23.421  74.247  23.143  1.00 42.48      3QIP C
ATOM   3597  OE1 GLU A 438     -24.193  73.337  22.804  1.00 41.44      3QIP O
ATOM   3598  OE2 GLU A 438     -23.574  74.905  24.200  1.00 45.22      3QIP O
ATOM   3599  N   THR A 439     -19.074  74.678  20.641  1.00 41.83      3QIP N
ATOM   3600  CA  THR A 439     -17.713  74.511  21.115  1.00 39.74      3QIP C
ATOM   3601  C   THR A 439     -17.656  74.507  22.643  1.00 46.28      3QIP C
ATOM   3602  O   THR A 439     -18.048  75.480  23.292  1.00 42.25      3QIP O
ATOM   3603  CB  THR A 439     -16.827  75.608  20.563  1.00 40.95      3QIP C
ATOM   3604  OG1 THR A 439     -16.820  75.523  19.134  1.00 38.54      3QIP O
ATOM   3605  CG2 THR A 439     -15.405  75.470  21.085  1.00 41.51      3QIP C
ATOM   3606  N   PHE A 440     -17.186  73.393  23.204  1.00 41.39      3QIP N
ATOM   3607  CA  PHE A 440     -17.061  73.218  24.649  1.00 38.80      3QIP C
ATOM   3608  C   PHE A 440     -15.609  73.317  25.075  1.00 43.20      3QIP C
ATOM   3609  O   PHE A 440     -14.769  72.531  24.627  1.00 40.35      3QIP O
ATOM   3610  CB  PHE A 440     -17.548  71.842  25.077  1.00 39.80      3QIP C
ATOM   3611  CG  PHE A 440     -19.041  71.709  25.181  1.00 40.76      3QIP C
ATOM   3612  CD1 PHE A 440     -19.840  71.747  24.052  1.00 45.04      3QIP C
ATOM   3613  CD2 PHE A 440     -19.638  71.480  26.409  1.00 42.06      3QIP C
ATOM   3614  CE1 PHE A 440     -21.230  71.592  24.148  1.00 40.39      3QIP C
ATOM   3615  CE2 PHE A 440     -21.018  71.304  26.513  1.00 43.78      3QIP C
ATOM   3616  CZ  PHE A 440     -21.809  71.369  25.382  1.00 40.97      3QIP C
ATOM   3617  N   TYR A 441     -15.317  74.267  25.951  1.00 38.42      3QIP N
ATOM   3618  CA  TYR A 441     -14.014  74.352  26.585  1.00 44.21      3QIP C
ATOM   3619  C   TYR A 441     -14.102  73.632  27.931  1.00 50.57      3QIP C
ATOM   3620  O   TYR A 441     -14.999  73.906  28.731  1.00 46.55      3QIP O
ATOM   3621  CB  TYR A 441     -13.625  75.809  26.760  1.00 44.42      3QIP C
ATOM   3622  CG  TYR A 441     -13.379  76.522  25.452  1.00 43.53      3QIP C
ATOM   3623  CD1 TYR A 441     -14.435  76.984  24.665  1.00 45.67      3QIP C
ATOM   3624  CD2 TYR A 441     -12.095  76.729  25.003  1.00 40.71      3QIP C
ATOM   3625  CE1 TYR A 441     -14.194  77.629  23.461  1.00 41.43      3QIP C
ATOM   3626  CE2 TYR A 441     -11.842  77.372  23.824  1.00 43.08      3QIP C
ATOM   3627  CZ  TYR A 441     -12.883  77.827  23.055  1.00 43.48      3QIP C
ATOM   3628  OH  TYR A 441     -12.578  78.465  21.877  1.00 40.86      3QIP O
ATOM   3629  N   VAL A 442     -13.195  72.690  28.171  1.00 42.02      3QIP N
ATOM   3630  CA  VAL A 442     -13.326  71.813  29.331  1.00 41.94      3QIP C
ATOM   3631  C   VAL A 442     -12.101  71.936  30.206  1.00 45.84      3QIP C
ATOM   3632  O   VAL A 442     -11.049  72.394  29.749  1.00 48.60      3QIP O
ATOM   3633  CB  VAL A 442     -13.538  70.324  28.941  1.00 44.29      3QIP C
ATOM   3634  CG1 VAL A 442     -14.855  70.120  28.247  1.00 39.44      3QIP C
ATOM   3635  CG2 VAL A 442     -12.389  69.818  28.049  1.00 39.55      3QIP C
ATOM   3636  N   ASP A 443     -12.245  71.601  31.489  1.00 43.29      3QIP N
ATOM   3637  CA  ASP A 443     -11.110  71.549  32.396  1.00 48.07      3QIP C
ATOM   3638  C   ASP A 443     -11.492  70.735  33.621  1.00 53.77      3QIP C
ATOM   3639  O   ASP A 443     -12.674  70.591  33.943  1.00 54.39      3QIP O
ATOM   3640  CB  ASP A 443     -10.578  72.945  32.830  1.00 49.04      3QIP C
ATOM   3641  CG  ASP A 443      -9.076  72.974  33.079  1.00 55.19      3QIP C
ATOM   3642  OD1 ASP A 443      -8.593  73.767  33.914  1.00 54.59      3QIP O
ATOM   3643  OD2 ASP A 443      -8.369  72.229  32.378  1.00 51.55      3QIP O
ATOM   3644  N   GLY A 444     -10.455  70.237  34.285  1.00 55.07      3QIP N
ATOM   3645  CA  GLY A 444     -10.542  69.580  35.564  1.00 60.28      3QIP C
ATOM   3646  C   GLY A 444      -9.456  70.187  36.455  1.00 66.03      3QIP C
ATOM   3647  O   GLY A 444      -8.456  70.724  35.965  1.00 60.51      3QIP O
ATOM   3648  N   ALA A 445      -9.646  70.066  37.770  1.00 69.88      3QIP N
ATOM   3649  CA  ALA A 445      -8.681  70.406  38.810  1.00 70.95      3QIP C
ATOM   3650  C   ALA A 445      -8.918  69.465  39.995  1.00 74.18      3QIP C
ATOM   3651  O   ALA A 445     -10.033  68.965  40.147  1.00 74.93      3QIP O
ATOM   3652  CB  ALA A 445      -8.867  71.871  39.237  1.00 68.37      3QIP C
ATOM   3653  N   ALA A 446      -7.897  69.247  40.828  1.00 75.97      3QIP N
ATOM   3654  CA  ALA A 446      -8.020  68.495  42.070  1.00 83.06      3QIP C
ATOM   3655  C   ALA A 446      -6.956  68.936  43.072  1.00 88.60      3QIP C
ATOM   3656  O   ALA A 446      -5.877  69.383  42.678  1.00 90.67      3QIP O
ATOM   3657  CB  ALA A 446      -7.912  66.983  41.811  1.00 79.91      3QIP C
ATOM   3658  N   ASN A 447      -7.290  68.732  44.345  1.00 90.66      3QIP N
ATOM   3659  CA  ASN A 447      -6.387  68.779  45.484  1.00 93.07      3QIP C
ATOM   3660  C   ASN A 447      -6.138  67.309  45.818  1.00 94.59      3QIP C
ATOM   3661  O   ASN A 447      -6.952  66.720  46.528  1.00 92.47      3QIP O
ATOM   3662  CB  ASN A 447      -7.082  69.452  46.694  1.00 96.93      3QIP C
ATOM   3663  CG  ASN A 447      -7.210  70.968  46.660  1.00 95.18      3QIP C
ATOM   3664  OD1 ASN A 447      -6.829  71.631  45.702  1.00 92.64      3QIP O
ATOM   3665  ND2 ASN A 447      -7.764  71.530  47.727  1.00 94.38      3QIP N
ATOM   3666  N   ARG A 448      -5.058  66.710  45.299  1.00 96.70      3QIP N
ATOM   3667  CA  ARG A 448      -4.755  65.287  45.527  1.00 96.06      3QIP C
ATOM   3668  C   ARG A 448      -4.535  64.923  47.010  1.00 96.35      3QIP C
ATOM   3669  O   ARG A 448      -4.804  63.786  47.387  1.00 94.19      3QIP O
ATOM   3670  CB  ARG A 448      -3.562  64.820  44.671  1.00 96.24      3QIP C
ATOM   3671  CG  ARG A 448      -3.738  65.073  43.165  1.00 92.77      3QIP C
ATOM   3672  CD  ARG A 448      -2.772  64.246  42.301  1.00 88.75      3QIP C
ATOM   3673  NE  ARG A 448      -2.822  64.651  40.889  1.00 93.94      3QIP N
ATOM   3674  CZ  ARG A 448      -2.439  63.919  39.829  1.00 87.57      3QIP C
ATOM   3675  NH1 ARG A 448      -2.014  62.659  39.961  1.00 83.09      3QIP N
ATOM   3676  NH2 ARG A 448      -2.485  64.455  38.608  1.00 87.82      3QIP N
ATOM   3677  N   GLU A 449      -4.114  65.903  47.820  1.00100.25      3QIP N
ATOM   3678  CA  GLU A 449      -3.987  65.803  49.274  1.00101.15      3QIP C
ATOM   3679  C   GLU A 449      -5.350  65.608  49.969  1.00 98.57      3QIP C
ATOM   3680  O   GLU A 449      -5.462  64.782  50.872  1.00 96.59      3QIP O
ATOM   3681  CB  GLU A 449      -3.280  67.064  49.808  1.00 94.48      3QIP C
ATOM   3682  CG  GLU A 449      -1.900  67.325  49.163  1.00 92.86      3QIP C
ATOM   3683  CD  GLU A 449      -1.177  68.547  49.731  1.00 98.23      3QIP C
ATOM   3684  OE1 GLU A 449      -1.831  69.368  50.408  1.00 95.47      3QIP O
ATOM   3685  OE2 GLU A 449       0.039  68.654  49.468  1.00 99.52      3QIP O
ATOM   3686  N   THR A 450      -6.368  66.347  49.511  1.00 97.58      3QIP N
ATOM   3687  CA  THR A 450      -7.762  66.182  49.921  1.00 97.21      3QIP C
ATOM   3688  C   THR A 450      -8.428  64.966  49.231  1.00 97.53      3QIP C
ATOM   3689  O   THR A 450      -9.408  64.421  49.733  1.00 98.94      3QIP O
ATOM   3690  CB  THR A 450      -8.581  67.449  49.532  1.00 95.11      3QIP C
ATOM   3691  OG1 THR A 450      -7.837  68.629  49.803  1.00 91.42      3QIP O
ATOM   3692  CG2 THR A 450      -9.938  67.585  50.240  1.00 93.84      3QIP C
ATOM   3693  N   LYS A 451      -7.884  64.604  48.059  1.00 99.38      3QIP N
ATOM   3694  CA  LYS A 451      -8.376  63.658  47.060  1.00 96.01      3QIP C
ATOM   3695  C   LYS A 451      -9.707  64.138  46.429  1.00 94.30      3QIP C
ATOM   3696  O   LYS A 451     -10.479  63.323  45.920  1.00 93.23      3QIP O
ATOM   3697  CB  LYS A 451      -8.414  62.223  47.644  1.00 94.94      3QIP C
ATOM   3698  CG  LYS A 451      -8.350  61.090  46.602  1.00 94.38      3QIP C
ATOM   3699  CD  LYS A 451      -6.953  60.833  46.011  1.00 95.51      3QIP C
ATOM   3700  CE  LYS A 451      -6.965  59.778  44.891  1.00 95.19      3QIP C
ATOM   3701  NZ  LYS A 451      -7.417  58.458  45.367  1.00 98.30      3QIP N
ATOM   3702  N   LEU A 452      -9.959  65.455  46.479  1.00 92.88      3QIP N
ATOM   3703  CA  LEU A 452     -11.184  66.069  45.995  1.00 89.94      3QIP C
ATOM   3704  C   LEU A 452     -10.838  66.943  44.801  1.00 85.57      3QIP C
ATOM   3705  O   LEU A 452      -9.681  67.335  44.627  1.00 86.46      3QIP O
ATOM   3706  CB  LEU A 452     -11.809  66.924  47.099  1.00 91.62      3QIP C
ATOM   3707  CG  LEU A 452     -13.046  67.771  46.788  1.00 88.60      3QIP C
ATOM   3708  CD1 LEU A 452     -14.266  66.881  46.616  1.00 87.27      3QIP C
ATOM   3709  CD2 LEU A 452     -13.284  68.795  47.887  1.00 82.18      3QIP C
ATOM   3710  N   GLY A 453     -11.838  67.244  43.981  1.00 85.12      3QIP N
ATOM   3711  CA  GLY A 453     -11.642  68.120  42.841  1.00 81.72      3QIP C
ATOM   3712  C   GLY A 453     -12.914  68.405  42.066  1.00 77.92      3QIP C
ATOM   3713  O   GLY A 453     -14.001  67.953  42.433  1.00 76.21      3QIP O
ATOM   3714  N   LYS A 454     -12.767  69.150  40.977  1.00 74.76      3QIP N
ATOM   3715  CA  LYS A 454     -13.909  69.565  40.175  1.00 74.79      3QIP C
ATOM   3716  C   LYS A 454     -13.687  69.368  38.678  1.00 70.77      3QIP C
ATOM   3717  O   LYS A 454     -12.556  69.404  38.195  1.00 70.96      3QIP O
ATOM   3718  CB  LYS A 454     -14.246  71.030  40.461  1.00 72.64      3QIP C
ATOM   3719  CG  LYS A 454     -14.812  71.259  41.849  1.00 76.90      3QIP C
ATOM   3720  CD  LYS A 454     -15.584  72.569  41.939  1.00 75.12      3QIP C
ATOM   3721  CE  LYS A 454     -14.646  73.758  42.068  1.00 75.39      3QIP C
ATOM   3722  NZ  LYS A 454     -15.356  74.965  42.588  1.00 77.45      3QIP N
ATOM   3723  N   ALA A 455     -14.779  69.160  37.950  1.00 65.09      3QIP N
ATOM   3724  CA  ALA A 455     -14.735  69.111  36.495  1.00 62.94      3QIP C
ATOM   3725  C   ALA A 455     -15.863  69.954  35.909  1.00 67.06      3QIP C
ATOM   3726  O   ALA A 455     -16.948  70.035  36.482  1.00 68.40      3QIP O
ATOM   3727  CB  ALA A 455     -14.831  67.676  36.012  1.00 64.15      3QIP C
ATOM   3728  N   GLY A 456     -15.615  70.590  34.770  1.00 63.34      3QIP N
ATOM   3729  CA  GLY A 456     -16.642  71.425  34.171  1.00 60.14      3QIP C
ATOM   3730  C   GLY A 456     -16.361  71.906  32.761  1.00 55.89      3QIP C
ATOM   3731  O   GLY A 456     -15.343  71.563  32.165  1.00 54.02      3QIP O
ATOM   3732  N   TYR A 457     -17.279  72.707  32.229  1.00 51.41      3QIP N
ATOM   3733  CA  TYR A 457     -17.135  73.273  30.894  1.00 46.38      3QIP C
ATOM   3734  C   TYR A 457     -17.757  74.649  30.786  1.00 54.43      3QIP C
ATOM   3735  O   TYR A 457     -18.669  74.996  31.540  1.00 49.62      3QIP O
ATOM   3736  CB  TYR A 457     -17.774  72.365  29.839  1.00 51.65      3QIP C
ATOM   3737  CG  TYR A 457     -19.265  72.161  29.995  1.00 45.20      3QIP C
ATOM   3738  CD1 TYR A 457     -20.171  73.125  29.568  1.00 51.42      3QIP C
ATOM   3739  CD2 TYR A 457     -19.768  70.998  30.568  1.00 47.82      3QIP C
ATOM   3740  CE1 TYR A 457     -21.539  72.934  29.706  1.00 46.27      3QIP C
ATOM   3741  CE2 TYR A 457     -21.115  70.801  30.708  1.00 52.36      3QIP C
ATOM   3742  CZ  TYR A 457     -22.003  71.778  30.282  1.00 47.89      3QIP C
ATOM   3743  OH  TYR A 457     -23.353  71.565  30.424  1.00 50.17      3QIP O
ATOM   3744  N   VAL A 458     -17.248  75.419  29.832  1.00 47.48      3QIP N
ATOM   3745  CA  VAL A 458     -17.866  76.654  29.395  1.00 48.17      3QIP C
ATOM   3746  C   VAL A 458     -18.052  76.510  27.896  1.00 49.35      3QIP C
ATOM   3747  O   VAL A 458     -17.294  75.794  27.246  1.00 47.01      3QIP O
ATOM   3748  CB  VAL A 458     -16.956  77.856  29.681  1.00 47.70      3QIP C
ATOM   3749  CG1 VAL A 458     -17.400  79.049  28.877  1.00 54.88      3QIP C
ATOM   3750  CG2 VAL A 458     -16.947  78.172  31.174  1.00 45.25      3QIP C
ATOM   3751  N   THR A 459     -19.043  77.190  27.337  1.00 46.48      3QIP N
ATOM   3752  CA  THR A 459     -19.402  76.996  25.931  1.00 44.57      3QIP C
ATOM   3753  C   THR A 459     -19.517  78.331  25.174  1.00 52.60      3QIP C
ATOM   3754  O   THR A 459     -19.701  79.391  25.798  1.00 50.41      3QIP O
ATOM   3755  CB  THR A 459     -20.717  76.215  25.860  1.00 46.08      3QIP C
ATOM   3756  OG1 THR A 459     -20.439  74.838  25.599  1.00 49.86      3QIP O
ATOM   3757  CG2 THR A 459     -21.638  76.760  24.790  1.00 47.00      3QIP C
ATOM   3758  N   ASN A 460     -19.401  78.300  23.845  1.00 41.24      3QIP N
ATOM   3759  CA  ASN A 460     -19.494  79.547  23.077  1.00 44.56      3QIP C
ATOM   3760  C   ASN A 460     -20.932  80.054  22.973  1.00 46.05      3QIP C
ATOM   3761  O   ASN A 460     -21.161  81.189  22.571  1.00 44.95      3QIP O
ATOM   3762  CB  ASN A 460     -18.978  79.356  21.661  1.00 39.74      3QIP C
ATOM   3763  CG  ASN A 460     -19.879  78.456  20.846  1.00 44.85      3QIP C
ATOM   3764  OD1 ASN A 460     -20.036  77.281  21.167  1.00 42.02      3QIP O
ATOM   3765  ND2 ASN A 460     -20.495  79.004  19.791  1.00 47.85      3QIP N
ATOM   3766  N   ARG A 461     -21.890  79.188  23.286  1.00 42.52      3QIP N
ATOM   3767  CA  ARG A 461     -23.307  79.535  23.219  1.00 45.04      3QIP C
ATOM   3768  C   ARG A 461     -23.824  79.968  24.593  1.00 49.66      3QIP C
ATOM   3769  O   ARG A 461     -25.046  80.008  24.833  1.00 47.84      3QIP O
ATOM   3770  CB  ARG A 461     -24.112  78.335  22.723  1.00 38.76      3QIP C
ATOM   3771  CG  ARG A 461     -23.774  77.904  21.306  1.00 46.56      3QIP C
ATOM   3772  CD  ARG A 461     -24.622  76.708  20.895  1.00 44.30      3QIP C
ATOM   3773  NE  ARG A 461     -24.424  76.298  19.503  1.00 44.78      3QIP N
ATOM   3774  CZ  ARG A 461     -25.039  75.245  18.965  1.00 46.66      3QIP C
ATOM   3775  NH1 ARG A 461     -25.864  74.533  19.712  1.00 49.00      3QIP N
ATOM   3776  NH2 ARG A 461     -24.833  74.899  17.702  1.00 49.15      3QIP N
ATOM   3777  N   GLY A 462     -22.883  80.259  25.489  1.00 39.67      3QIP N
ATOM   3778  CA  GLY A 462     -23.168  80.775  26.810  1.00 41.26      3QIP C
ATOM   3779  C   GLY A 462     -23.400  79.815  27.960  1.00 45.53      3QIP C
ATOM   3780  O   GLY A 462     -23.506  80.241  29.106  1.00 46.13      3QIP O
ATOM   3781  N   ARG A 463     -23.457  78.522  27.681  1.00 47.10      3QIP N
ATOM   3782  CA  ARG A 463     -23.727  77.552  28.733  1.00 47.28      3QIP C
ATOM   3783  C   ARG A 463     -22.524  77.266  29.640  1.00 52.19      3QIP C
ATOM   3784  O   ARG A 463     -21.384  77.551  29.277  1.00 53.17      3QIP O
ATOM   3785  CB  ARG A 463     -24.273  76.276  28.108  1.00 49.48      3QIP C
ATOM   3786  CG  ARG A 463     -24.888  75.340  29.104  1.00 58.51      3QIP C
ATOM   3787  CD  ARG A 463     -25.900  74.433  28.445  1.00 60.15      3QIP C
ATOM   3788  NE  ARG A 463     -25.478  73.953  27.130  1.00 58.16      3QIP N
ATOM   3789  CZ  ARG A 463     -25.767  72.739  26.666  1.00 50.57      3QIP C
ATOM   3790  NH1 ARG A 463     -26.448  71.891  27.420  1.00 50.55      3QIP N
ATOM   3791  NH2 ARG A 463     -25.385  72.372  25.454  1.00 49.72      3QIP N
ATOM   3792  N   GLN A 464     -22.778  76.734  30.832  1.00 52.61      3QIP N
ATOM   3793  CA  GLN A 464     -21.693  76.260  31.691  1.00 50.97      3QIP C
ATOM   3794  C   GLN A 464     -22.148  75.251  32.757  1.00 60.87      3QIP C
ATOM   3795  O   GLN A 464     -23.347  75.005  32.932  1.00 60.50      3QIP O
ATOM   3796  CB  GLN A 464     -20.934  77.419  32.325  1.00 57.77      3QIP C
ATOM   3797  CG  GLN A 464     -21.665  78.136  33.453  1.00 58.82      3QIP C
ATOM   3798  CD  GLN A 464     -20.742  79.064  34.226  1.00 60.17      3QIP C
ATOM   3799  OE1 GLN A 464     -20.444  78.827  35.400  1.00 60.95      3QIP O
ATOM   3800  NE2 GLN A 464     -20.278  80.125  33.565  1.00 57.41      3QIP N
ATOM   3801  N   LYS A 465     -21.177  74.655  33.446  1.00 56.58      3QIP N
ATOM   3802  CA  LYS A 465     -21.456  73.642  34.460  1.00 56.99      3QIP C
ATOM   3803  C   LYS A 465     -20.175  73.259  35.197  1.00 62.32      3QIP C
ATOM   3804  O   LYS A 465     -19.090  73.272  34.622  1.00 61.81      3QIP O
ATOM   3805  CB  LYS A 465     -22.089  72.401  33.823  1.00 55.96      3QIP C
ATOM   3806  CG  LYS A 465     -22.850  71.515  34.794  1.00 59.49      3QIP C
ATOM   3807  CD  LYS A 465     -22.927  70.078  34.294  1.00 59.57      3QIP C
ATOM   3808  CE  LYS A 465     -24.319  69.477  34.487  1.00 58.69      3QIP C
ATOM   3809  NZ  LYS A 465     -25.300  70.076  33.529  1.00 52.74      3QIP N
ATOM   3810  N   VAL A 466     -20.304  72.941  36.479  1.00 64.41      3QIP N
ATOM   3811  CA  VAL A 466     -19.190  72.419  37.255  1.00 63.06      3QIP C
ATOM   3812  C   VAL A 466     -19.717  71.360  38.207  1.00 69.87      3QIP C
ATOM   3813  O   VAL A 466     -20.763  71.540  38.829  1.00 74.81      3QIP O
ATOM   3814  CB  VAL A 466     -18.473  73.515  38.062  1.00 66.08      3QIP C
ATOM   3815  CG1 VAL A 466     -17.317  72.922  38.857  1.00 68.44      3QIP C
ATOM   3816  CG2 VAL A 466     -17.963  74.608  37.140  1.00 68.58      3QIP C
ATOM   3817  N   VAL A 467     -19.004  70.246  38.300  1.00 70.18      3QIP N
ATOM   3818  CA  VAL A 467     -19.360  69.190  39.233  1.00 68.49      3QIP C
ATOM   3819  C   VAL A 467     -18.275  69.034  40.286  1.00 73.63      3QIP C
ATOM   3820  O   VAL A 467     -17.195  69.616  40.176  1.00 78.35      3QIP O
ATOM   3821  CB  VAL A 467     -19.560  67.847  38.519  1.00 73.20      3QIP C
ATOM   3822  CG1 VAL A 467     -20.781  67.904  37.617  1.00 72.44      3QIP C
ATOM   3823  CG2 VAL A 467     -18.312  67.476  37.724  1.00 75.24      3QIP C
ATOM   3824  N   THR A 468     -18.566  68.249  41.314  1.00 75.39      3QIP N
ATOM   3825  CA  THR A 468     -17.587  67.986  42.355  1.00 77.42      3QIP C
ATOM   3826  C   THR A 468     -17.255  66.498  42.386  1.00 78.02      3QIP C
ATOM   3827  O   THR A 468     -18.144  65.652  42.456  1.00 74.15      3QIP O
ATOM   3828  CB  THR A 468     -18.087  68.474  43.732  1.00 81.11      3QIP C
ATOM   3829  OG1 THR A 468     -18.296  69.893  43.685  1.00 81.16      3QIP O
ATOM   3830  CG2 THR A 468     -17.070  68.160  44.821  1.00 82.01      3QIP C
ATOM   3831  N   LEU A 469     -15.967  66.183  42.307  1.00 80.31      3QIP N
ATOM   3832  CA  LEU A 469     -15.533  64.792  42.317  1.00 82.88      3QIP C
ATOM   3833  C   LEU A 469     -14.799  64.425  43.604  1.00 85.19      3QIP C
ATOM   3834  O   LEU A 469     -13.914  65.153  44.066  1.00 84.26      3QIP O
ATOM   3835  CB  LEU A 469     -14.662  64.474  41.095  1.00 82.40      3QIP C
ATOM   3836  CG  LEU A 469     -15.371  64.435  39.737  1.00 76.87      3QIP C
ATOM   3837  CD1 LEU A 469     -16.807  63.971  39.913  1.00 71.69      3QIP C
ATOM   3838  CD2 LEU A 469     -15.328  65.792  39.063  1.00 71.85      3QIP C
ATOM   3839  N   THR A 470     -15.189  63.287  44.172  1.00 87.79      3QIP N
ATOM   3840  CA  THR A 470     -14.566  62.748  45.374  1.00 89.58      3QIP C
ATOM   3841  C   THR A 470     -13.796  61.480  45.031  1.00 90.32      3QIP C
ATOM   3842  O   THR A 470     -14.308  60.606  44.328  1.00 88.94      3QIP O
ATOM   3843  CB  THR A 470     -15.623  62.422  46.435  1.00 87.63      3QIP C
ATOM   3844  OG1 THR A 470     -16.772  61.854  45.792  1.00 87.25      3QIP O
ATOM   3845  CG2 THR A 470     -16.046  63.684  47.170  1.00 82.43      3QIP C
ATOM   3846  N   ASP A 471     -12.565  61.384  45.527  1.00 93.16      3QIP N
ATOM   3847  CA  ASP A 471     -11.688  60.266  45.195  1.00 94.06      3QIP C
ATOM   3848  C   ASP A 471     -11.315  60.367  43.720  1.00 92.70      3QIP C
ATOM   3849  O   ASP A 471     -11.695  59.516  42.912  1.00 91.58      3QIP O
ATOM   3850  CB  ASP A 471     -12.376  58.926  45.491  1.00 94.84      3QIP C
ATOM   3851  CG  ASP A 471     -11.399  57.754  45.533  1.00 99.84      3QIP C
ATOM   3852  OD1 ASP A 471     -11.744  56.671  45.010  1.00104.12      3QIP O
ATOM   3853  OD2 ASP A 471     -10.295  57.907  46.102  1.00 96.71      3QIP O
ATOM   3854  N   THR A 472     -10.560  61.435  43.455  1.00 87.63      3QIP N
ATOM   3855  CA  THR A 472     -10.108  61.813  42.141  1.00 84.52      3QIP C
ATOM   3856  C   THR A 472      -8.692  62.414  42.209  1.00 85.62      3QIP C
ATOM   3857  O   THR A 472      -8.171  62.708  43.288  1.00 88.67      3QIP O
ATOM   3858  CB  THR A 472     -11.116  62.823  41.519  1.00 83.85      3QIP C
ATOM   3859  OG1 THR A 472     -10.879  62.990  40.136  1.00 81.09      3QIP O
ATOM   3860  CG2 THR A 472     -11.108  64.219  42.181  1.00 78.68      3QIP C
ATOM   3861  N   THR A 473      -8.111  62.588  41.027  1.00 79.71      3QIP N
ATOM   3862  CA  THR A 473      -6.864  63.273  40.751  1.00 75.75      3QIP C
ATOM   3863  C   THR A 473      -7.138  64.284  39.614  1.00 73.83      3QIP C
ATOM   3864  O   THR A 473      -8.194  64.219  38.977  1.00 70.77      3QIP O
ATOM   3865  CB  THR A 473      -5.841  62.225  40.243  1.00 77.75      3QIP C
ATOM   3866  OG1 THR A 473      -6.346  61.542  39.104  1.00 73.57      3QIP O
ATOM   3867  CG2 THR A 473      -5.466  61.179  41.303  1.00 74.96      3QIP C
ATOM   3868  N   ASN A 474      -6.172  65.177  39.352  1.00 74.27      3QIP N
ATOM   3869  CA  ASN A 474      -6.208  66.212  38.298  1.00 72.05      3QIP C
ATOM   3870  C   ASN A 474      -6.233  65.626  36.874  1.00 69.96      3QIP C
ATOM   3871  O   ASN A 474      -6.438  66.367  35.918  1.00 67.73      3QIP O
ATOM   3872  CB  ASN A 474      -4.993  67.183  38.366  1.00 71.71      3QIP C
ATOM   3873  CG  ASN A 474      -4.699  67.794  39.736  1.00 78.72      3QIP C
ATOM   3874  OD1 ASN A 474      -4.289  67.088  40.651  1.00 84.35      3QIP O
ATOM   3875  ND2 ASN A 474      -4.867  69.099  39.903  1.00 71.28      3QIP N
ATOM   3876  N   GLN A 475      -5.966  64.324  36.758  1.00 66.54      3QIP N
ATOM   3877  CA  GLN A 475      -5.941  63.574  35.513  1.00 68.33      3QIP C
ATOM   3878  C   GLN A 475      -7.255  62.812  35.285  1.00 65.86      3QIP C
ATOM   3879  O   GLN A 475      -7.727  62.759  34.151  1.00 63.00      3QIP O
ATOM   3880  CB  GLN A 475      -4.678  62.696  35.482  1.00 67.75      3QIP C
ATOM   3881  CG  GLN A 475      -4.355  61.877  36.740  1.00 66.89      3QIP C
ATOM   3882  CD  GLN A 475      -2.942  61.316  36.688  1.00 70.42      3QIP C
ATOM   3883  OE1 GLN A 475      -1.985  62.030  36.973  1.00 66.96      3QIP O
ATOM   3884  NE2 GLN A 475      -2.791  60.045  36.352  1.00 70.97      3QIP N
ATOM   3885  N   LYS A 476      -7.882  62.312  36.364  1.00 68.65      3QIP N
ATOM   3886  CA  LYS A 476      -9.240  61.769  36.299  1.00 64.50      3QIP C
ATOM   3887  C   LYS A 476     -10.271  62.873  35.995  1.00 63.53      3QIP C
ATOM   3888  O   LYS A 476     -11.202  62.628  35.229  1.00 62.07      3QIP O
ATOM   3889  CB  LYS A 476      -9.574  60.991  37.594  1.00 66.74      3QIP C
ATOM   3890  CG  LYS A 476     -11.004  60.406  37.633  1.00 76.89      3QIP C
ATOM   3891  CD  LYS A 476     -11.326  59.628  38.915  1.00 81.88      3QIP C
ATOM   3892  CE  LYS A 476     -12.824  59.316  39.065  1.00 84.18      3QIP C
ATOM   3893  NZ  LYS A 476     -13.091  58.571  40.307  1.00 80.18      3QIP N
ATOM   3894  N   THR A 477     -10.079  64.073  36.566  1.00 62.44      3QIP N
ATOM   3895  CA  THR A 477     -10.986  65.202  36.376  1.00 63.71      3QIP C
ATOM   3896  C   THR A 477     -11.002  65.630  34.912  1.00 59.90      3QIP C
ATOM   3897  O   THR A 477     -12.068  65.908  34.353  1.00 57.37      3QIP O
ATOM   3898  CB  THR A 477     -10.649  66.415  37.272  1.00 63.20      3QIP C
ATOM   3899  OG1 THR A 477      -9.312  66.850  37.016  1.00 64.69      3QIP O
ATOM   3900  CG2 THR A 477     -10.801  66.061  38.738  1.00 67.54      3QIP C
ATOM   3901  N   GLU A 478      -9.854  65.625  34.208  1.00 61.51      3QIP N
ATOM   3902  CA  GLU A 478      -9.777  65.932  32.764  1.00 54.45      3QIP C
ATOM   3903  C   GLU A 478     -10.700  65.070  31.893  1.00 51.50      3QIP C
ATOM   3904  O   GLU A 478     -11.467  65.599  31.084  1.00 50.33      3QIP O
ATOM   3905  CB  GLU A 478      -8.326  65.798  32.263  1.00 56.62      3QIP C
ATOM   3906  CG  GLU A 478      -7.433  66.967  32.687  1.00 56.09      3QIP C
ATOM   3907  CD  GLU A 478      -7.842  68.277  32.024  1.00 55.74      3QIP C
ATOM   3908  OE1 GLU A 478      -8.015  68.300  30.785  1.00 52.63      3QIP O
ATOM   3909  OE2 GLU A 478      -7.921  69.281  32.756  1.00 47.99      3QIP O
ATOM   3910  N   LEU A 479     -10.657  63.759  32.145  1.00 51.83      3QIP N
ATOM   3911  CA  LEU A 479     -11.561  62.803  31.521  1.00 52.25      3QIP C
ATOM   3912  C   LEU A 479     -13.019  63.027  31.968  1.00 54.42      3QIP C
ATOM   3913  O   LEU A 479     -13.914  62.824  31.149  1.00 50.82      3QIP O
ATOM   3914  CB  LEU A 479     -11.060  61.367  31.790  1.00 55.80      3QIP C
ATOM   3915  CG  LEU A 479      -9.734  61.013  31.070  1.00 57.49      3QIP C
ATOM   3916  CD1 LEU A 479      -9.124  59.705  31.621  1.00 52.40      3QIP C
ATOM   3917  CD2 LEU A 479      -9.887  60.982  29.532  1.00 57.99      3QIP C
ATOM   3918  N   GLN A 480     -13.261  63.507  33.205  1.00 53.31      3QIP N
ATOM   3919  CA  GLN A 480     -14.624  63.801  33.650  1.00 58.44      3QIP C
ATOM   3920  C   GLN A 480     -15.202  65.003  32.895  1.00 48.90      3QIP C
ATOM   3921  O   GLN A 480     -16.329  64.971  32.416  1.00 50.18      3QIP O
ATOM   3922  CB  GLN A 480     -14.640  64.078  35.153  1.00 61.91      3QIP C
ATOM   3923  CG  GLN A 480     -14.439  62.846  36.021  1.00 64.30      3QIP C
ATOM   3924  CD  GLN A 480     -15.678  61.971  36.101  1.00 66.49      3QIP C
ATOM   3925  OE1 GLN A 480     -15.564  60.857  36.820  1.00 68.15      3QIP O
ATOM   3926  NE2 GLN A 480     -16.727  62.291  35.527  1.00 68.32      3QIP N
ATOM   3927  N   ALA A 481     -14.415  66.061  32.795  1.00 51.05      3QIP N
ATOM   3928  CA  ALA A 481     -14.817  67.246  32.047  1.00 50.80      3QIP C
ATOM   3929  C   ALA A 481     -15.251  66.908  30.624  1.00 50.93      3QIP C
ATOM   3930  O   ALA A 481     -16.300  67.354  30.166  1.00 49.52      3QIP O
ATOM   3931  CB  ALA A 481     -13.692  68.264  32.026  1.00 46.87      3QIP C
ATOM   3932  N   ILE A 482     -14.431  66.136  29.919  1.00 49.86      3QIP N
ATOM   3933  CA  ILE A 482     -14.743  65.756  28.547  1.00 46.57      3QIP C
ATOM   3934  C   ILE A 482     -15.996  64.895  28.554  1.00 44.75      3QIP C
ATOM   3935  O   ILE A 482     -16.845  64.977  27.661  1.00 41.97      3QIP O
ATOM   3936  CB  ILE A 482     -13.562  64.992  27.879  1.00 43.01      3QIP C
ATOM   3937  CG1 ILE A 482     -12.441  65.967  27.514  1.00 41.95      3QIP C
ATOM   3938  CG2 ILE A 482     -14.055  64.233  26.646  1.00 43.51      3QIP C
ATOM   3939  CD1 ILE A 482     -11.078  65.308  27.255  1.00 47.16      3QIP C
ATOM   3940  N   TYR A 483     -16.109  64.063  29.576  1.00 45.58      3QIP N
ATOM   3941  CA  TYR A 483     -17.297  63.250  29.729  1.00 48.06      3QIP C
ATOM   3942  C   TYR A 483     -18.525  64.146  29.940  1.00 45.30      3QIP C
ATOM   3943  O   TYR A 483     -19.594  63.874  29.408  1.00 45.96      3QIP O
ATOM   3944  CB  TYR A 483     -17.133  62.271  30.881  1.00 43.37      3QIP C
ATOM   3945  CG  TYR A 483     -18.314  61.357  31.028  1.00 44.76      3QIP C
ATOM   3946  CD1 TYR A 483     -18.876  60.737  29.920  1.00 47.64      3QIP C
ATOM   3947  CD2 TYR A 483     -18.868  61.105  32.272  1.00 52.84      3QIP C
ATOM   3948  CE1 TYR A 483     -19.967  59.895  30.047  1.00 50.48      3QIP C
ATOM   3949  CE2 TYR A 483     -19.952  60.254  32.415  1.00 50.44      3QIP C
ATOM   3950  CZ  TYR A 483     -20.501  59.659  31.300  1.00 55.45      3QIP C
ATOM   3951  OH  TYR A 483     -21.588  58.825  31.441  1.00 58.47      3QIP O
ATOM   3952  N   LEU A 484     -18.356  65.218  30.707  1.00 50.01      3QIP N
ATOM   3953  CA  LEU A 484     -19.428  66.195  30.907  1.00 49.23      3QIP C
ATOM   3954  C   LEU A 484     -19.849  66.815  29.585  1.00 49.85      3QIP C
ATOM   3955  O   LEU A 484     -21.034  66.846  29.258  1.00 49.99      3QIP O
ATOM   3956  CB  LEU A 484     -18.975  67.313  31.842  1.00 52.22      3QIP C
ATOM   3957  CG  LEU A 484     -19.535  67.339  33.260  1.00 57.85      3QIP C
ATOM   3958  CD1 LEU A 484     -19.056  68.594  33.959  1.00 60.70      3QIP C
ATOM   3959  CD2 LEU A 484     -21.046  67.290  33.234  1.00 53.82      3QIP C
ATOM   3960  N   ALA A 485     -18.869  67.325  28.842  1.00 45.30      3QIP N
ATOM   3961  CA  ALA A 485     -19.126  67.988  27.571  1.00 44.99      3QIP C
ATOM   3962  C   ALA A 485     -19.900  67.088  26.630  1.00 46.19      3QIP C
ATOM   3963  O   ALA A 485     -20.764  67.546  25.886  1.00 46.27      3QIP O
ATOM   3964  CB  ALA A 485     -17.841  68.403  26.932  1.00 40.27      3QIP C
ATOM   3965  N   LEU A 486     -19.591  65.800  26.662  1.00 40.98      3QIP N
ATOM   3966  CA  LEU A 486     -20.228  64.855  25.751  1.00 44.21      3QIP C
ATOM   3967  C   LEU A 486     -21.694  64.606  26.117  1.00 47.01      3QIP C
ATOM   3968  O   LEU A 486     -22.563  64.585  25.246  1.00 43.01      3QIP O
ATOM   3969  CB  LEU A 486     -19.439  63.531  25.688  1.00 42.37      3QIP C
ATOM   3970  CG  LEU A 486     -18.078  63.597  24.968  1.00 42.45      3QIP C
ATOM   3971  CD1 LEU A 486     -17.227  62.339  25.206  1.00 43.86      3QIP C
ATOM   3972  CD2 LEU A 486     -18.283  63.832  23.481  1.00 34.91      3QIP C
ATOM   3973  N   GLN A 487     -21.966  64.416  27.403  1.00 47.41      3QIP N
ATOM   3974  CA  GLN A 487     -23.332  64.163  27.862  1.00 48.99      3QIP C
ATOM   3975  C   GLN A 487     -24.284  65.326  27.538  1.00 46.84      3QIP C
ATOM   3976  O   GLN A 487     -25.440  65.115  27.172  1.00 49.38      3QIP O
ATOM   3977  CB  GLN A 487     -23.350  63.940  29.370  1.00 49.75      3QIP C
ATOM   3978  CG  GLN A 487     -22.789  62.616  29.833  1.00 52.22      3QIP C
ATOM   3979  CD  GLN A 487     -22.920  62.450  31.331  1.00 55.42      3QIP C
ATOM   3980  OE1 GLN A 487     -23.654  61.425  31.753  1.00 60.44      3QIP O
ATOM   3981  NE2 GLN A 487     -22.379  63.248  32.106  1.00 62.38      3QIP N
ATOM   3982  N   ASP A 488     -23.792  66.549  27.674  1.00 45.92      3QIP N
ATOM   3983  CA  ASP A 488     -24.663  67.727  27.595  1.00 46.18      3QIP C
ATOM   3984  C   ASP A 488     -24.714  68.375  26.212  1.00 50.23      3QIP C
ATOM   3985  O   ASP A 488     -25.372  69.408  26.018  1.00 46.59      3QIP O
ATOM   3986  CB  ASP A 488     -24.219  68.769  28.618  1.00 42.97      3QIP C
ATOM   3987  CG  ASP A 488     -24.345  68.284  30.046  1.00 44.98      3QIP C
ATOM   3988  OD1 ASP A 488     -24.931  67.220  30.278  1.00 43.92      3QIP O
ATOM   3989  OD2 ASP A 488     -23.853  68.984  30.952  1.00 55.19      3QIP O
ATOM   3990  N   SER A 489     -24.025  67.782  25.248  1.00 40.75      3QIP N
ATOM   3991  CA  SER A 489     -23.908  68.384  23.927  1.00 38.94      3QIP C
ATOM   3992  C   SER A 489     -24.834  67.684  22.945  1.00 42.48      3QIP C
ATOM   3993  O   SER A 489     -25.315  66.578  23.215  1.00 43.27      3QIP O
ATOM   3994  CB  SER A 489     -22.472  68.254  23.434  1.00 45.11      3QIP C
ATOM   3995  OG  SER A 489     -22.099  66.870  23.384  1.00 40.32      3QIP O
ATOM   3996  N   GLY A 490     -25.064  68.310  21.794  1.00 41.27      3QIP N
ATOM   3997  CA  GLY A 490     -25.831  67.678  20.732  1.00 38.65      3QIP C
ATOM   3998  C   GLY A 490     -25.060  66.557  20.027  1.00 50.04      3QIP C
ATOM   3999  O   GLY A 490     -24.021  66.094  20.509  1.00 43.46      3QIP O
ATOM   4000  N   LEU A 491     -25.566  66.132  18.872  1.00 47.76      3QIP N
ATOM   4001  CA  LEU A 491     -24.990  65.016  18.140  1.00 50.82      3QIP C
ATOM   4002  C   LEU A 491     -23.674  65.395  17.481  1.00 51.95      3QIP C
ATOM   4003  O   LEU A 491     -22.924  64.529  17.042  1.00 48.04      3QIP O
ATOM   4004  CB  LEU A 491     -25.982  64.471  17.103  1.00 52.38      3QIP C
ATOM   4005  CG  LEU A 491     -27.151  63.650  17.654  1.00 51.99      3QIP C
ATOM   4006  CD1 LEU A 491     -28.120  63.305  16.542  1.00 57.91      3QIP C
ATOM   4007  CD2 LEU A 491     -26.675  62.377  18.345  1.00 55.78      3QIP C
ATOM   4008  N   GLU A 492     -23.394  66.691  17.413  1.00 44.78      3QIP N
ATOM   4009  CA  GLU A 492     -22.118  67.168  16.919  1.00 43.64      3QIP C
ATOM   4010  C   GLU A 492     -21.558  68.155  17.935  1.00 50.85      3QIP C
ATOM   4011  O   GLU A 492     -22.294  69.025  18.431  1.00 43.15      3QIP O
ATOM   4012  CB  GLU A 492     -22.286  67.821  15.545  1.00 45.50      3QIP C
ATOM   4013  CG  GLU A 492     -23.195  67.001  14.633  1.00 53.21      3QIP C
ATOM   4014  CD  GLU A 492     -23.228  67.485  13.193  1.00 56.87      3QIP C
ATOM   4015  OE1 GLU A 492     -22.621  68.532  12.879  1.00 56.98      3QIP O
ATOM   4016  OE2 GLU A 492     -23.872  66.804  12.367  1.00 61.74      3QIP O
ATOM   4017  N   VAL A 493     -20.273  68.001  18.263  1.00 40.20      3QIP N
ATOM   4018  CA  VAL A 493     -19.604  68.841  19.263  1.00 37.79      3QIP C
ATOM   4019  C   VAL A 493     -18.141  69.074  18.940  1.00 43.20      3QIP C
ATOM   4020  O   VAL A 493     -17.464  68.176  18.437  1.00 45.32      3QIP O
ATOM   4021  CB  VAL A 493     -19.555  68.164  20.633  1.00 42.25      3QIP C
ATOM   4022  CG1 VAL A 493     -19.553  69.199  21.738  1.00 34.57      3QIP C
ATOM   4023  CG2 VAL A 493     -20.675  67.165  20.794  1.00 50.34      3QIP C
ATOM   4024  N   ASN A 494     -17.652  70.265  19.273  1.00 36.26      3QIP N
ATOM   4025  CA  ASN A 494     -16.237  70.554  19.289  1.00 39.18      3QIP C
ATOM   4026  C   ASN A 494     -15.803  70.668  20.746  1.00 46.59      3QIP C
ATOM   4027  O   ASN A 494     -16.493  71.315  21.550  1.00 38.26      3QIP O
ATOM   4028  CB  ASN A 494     -15.921  71.853  18.554  1.00 42.87      3QIP C
ATOM   4029  CG  ASN A 494     -16.339  71.823  17.094  1.00 48.95      3QIP C
ATOM   4030  OD1 ASN A 494     -15.697  71.178  16.266  1.00 43.86      3QIP O
ATOM   4031  ND2 ASN A 494     -17.400  72.563  16.765  1.00 45.88      3QIP N
ATOM   4032  N   ILE A 495     -14.679  70.032  21.094  1.00 40.05      3QIP N
ATOM   4033  CA  ILE A 495     -14.186  70.042  22.475  1.00 34.88      3QIP C
ATOM   4034  C   ILE A 495     -12.735  70.481  22.526  1.00 41.72      3QIP C
ATOM   4035  O   ILE A 495     -11.899  69.985  21.769  1.00 41.47      3QIP O
ATOM   4036  CB  ILE A 495     -14.382  68.669  23.155  1.00 36.58      3QIP C
ATOM   4037  CG1 ILE A 495     -15.834  68.245  22.992  1.00 32.03      3QIP C
ATOM   4038  CG2 ILE A 495     -13.968  68.706  24.635  1.00 34.69      3QIP C
ATOM   4039  CD1 ILE A 495     -16.225  66.968  23.706  1.00 33.92      3QIP C
ATOM   4040  N   VAL A 496     -12.450  71.423  23.417  1.00 37.87      3QIP N
ATOM   4041  CA  VAL A 496     -11.118  71.999  23.575  1.00 38.35      3QIP C
ATOM   4042  C   VAL A 496     -10.637  71.637  24.975  1.00 46.45      3QIP C
ATOM   4043  O   VAL A 496     -11.252  72.047  25.972  1.00 40.92      3QIP O
ATOM   4044  CB  VAL A 496     -11.164  73.546  23.410  1.00 39.75      3QIP C
ATOM   4045  CG1 VAL A 496      -9.784  74.191  23.594  1.00 40.37      3QIP C
ATOM   4046  CG2 VAL A 496     -11.766  73.937  22.047  1.00 39.16      3QIP C
ATOM   4047  N   THR A 497      -9.576  70.828  25.049  1.00 38.92      3QIP N
ATOM   4048  CA  THR A 497      -8.969  70.453  26.323  1.00 36.34      3QIP C
ATOM   4049  C   THR A 497      -7.589  71.095  26.410  1.00 42.04      3QIP C
ATOM   4050  O   THR A 497      -7.051  71.560  25.401  1.00 43.03      3QIP O
ATOM   4051  CB  THR A 497      -8.833  68.926  26.452  1.00 47.37      3QIP C
ATOM   4052  OG1 THR A 497      -8.208  68.596  27.701  1.00 44.87      3QIP O
ATOM   4053  CG2 THR A 497      -7.996  68.362  25.297  1.00 39.15      3QIP C
ATOM   4054  N   ASP A 498      -6.966  71.098  27.597  1.00 43.16      3QIP N
ATOM   4055  CA  ASP A 498      -5.561  71.498  27.752  1.00 42.40      3QIP C
ATOM   4056  C   ASP A 498      -4.667  70.327  28.195  1.00 43.23      3QIP C
ATOM   4057  O   ASP A 498      -3.457  70.528  28.327  1.00 42.70      3QIP O
ATOM   4058  CB  ASP A 498      -5.356  72.748  28.635  1.00 47.84      3QIP C
ATOM   4059  CG  ASP A 498      -5.816  72.651  30.088  1.00 50.73      3QIP C
ATOM   4060  OD1 ASP A 498      -6.287  73.695  30.597  1.00 52.22      3QIP O
ATOM   4061  OD2 ASP A 498      -5.570  71.602  30.723  1.00 45.48      3QIP O
ATOM   4062  N   SER A 499      -5.225  69.127  28.394  1.00 40.61      3QIP N
ATOM   4063  CA  SER A 499      -4.432  67.944  28.696  1.00 49.55      3QIP C
ATOM   4064  C   SER A 499      -4.013  67.256  27.392  1.00 42.28      3QIP C
ATOM   4065  O   SER A 499      -4.860  66.750  26.655  1.00 43.33      3QIP O
ATOM   4066  CB  SER A 499      -5.221  67.006  29.621  1.00 49.73      3QIP C
ATOM   4067  OG  SER A 499      -4.533  65.781  29.841  1.00 49.30      3QIP O
ATOM   4068  N   GLN A 500      -2.695  67.195  27.174  1.00 49.46      3QIP N
ATOM   4069  CA  GLN A 500      -2.065  66.424  26.102  1.00 45.89      3QIP C
ATOM   4070  C   GLN A 500      -2.247  64.905  26.294  1.00 45.69      3QIP C
ATOM   4071  O   GLN A 500      -2.318  64.168  25.311  1.00 46.77      3QIP O
ATOM   4072  CB  GLN A 500      -0.572  66.799  26.032  1.00 58.91      3QIP C
ATOM   4073  CG  GLN A 500      -0.363  68.277  25.662  1.00 71.33      3QIP C
ATOM   4074  CD  GLN A 500       1.085  68.733  25.768  1.00 67.89      3QIP C
ATOM   4075  OE1 GLN A 500       1.668  68.708  26.846  1.00 69.23      3QIP O
ATOM   4076  NE2 GLN A 500       1.670  69.192  24.670  1.00 62.98      3QIP N
ATOM   4077  N   TYR A 501      -2.356  64.472  27.556  1.00 47.40      3QIP N
ATOM   4078  CA  TYR A 501      -2.609  63.087  27.937  1.00 45.90      3QIP C
ATOM   4079  C   TYR A 501      -4.055  62.693  27.633  1.00 48.33      3QIP C
ATOM   4080  O   TYR A 501      -4.258  61.688  26.955  1.00 44.48      3QIP O
ATOM   4081  CB  TYR A 501      -2.326  62.880  29.428  1.00 51.93      3QIP C
ATOM   4082  CG  TYR A 501      -0.883  63.046  29.859  1.00 55.67      3QIP C
ATOM   4083  CD1 TYR A 501      -0.082  61.908  30.085  1.00 54.19      3QIP C
ATOM   4084  CD2 TYR A 501      -0.349  64.331  30.080  1.00 56.64      3QIP C
ATOM   4085  CE1 TYR A 501       1.241  62.055  30.543  1.00 57.82      3QIP C
ATOM   4086  CE2 TYR A 501       0.974  64.479  30.535  1.00 58.50      3QIP C
ATOM   4087  CZ  TYR A 501       1.768  63.342  30.770  1.00 63.96      3QIP C
ATOM   4088  OH  TYR A 501       3.046  63.493  31.220  1.00 68.69      3QIP O
ATOM   4089  N   ALA A 502      -5.024  63.505  28.094  1.00 45.35      3QIP N
ATOM   4090  CA  ALA A 502      -6.444  63.293  27.816  1.00 43.77      3QIP C
ATOM   4091  C   ALA A 502      -6.708  63.305  26.308  1.00 39.05      3QIP C
ATOM   4092  O   ALA A 502      -7.307  62.354  25.820  1.00 41.06      3QIP O
ATOM   4093  CB  ALA A 502      -7.320  64.323  28.539  1.00 41.32      3QIP C
ATOM   4094  N   LEU A 503      -6.146  64.301  25.598  1.00 40.44      3QIP N
ATOM   4095  CA  LEU A 503      -6.090  64.362  24.136  1.00 45.93      3QIP C
ATOM   4096  C   LEU A 503      -5.608  63.034  23.524  1.00 46.05      3QIP C
ATOM   4097  O   LEU A 503      -6.375  62.406  22.798  1.00 42.23      3QIP O
ATOM   4098  CB  LEU A 503      -5.217  65.567  23.693  1.00 45.98      3QIP C
ATOM   4099  CG  LEU A 503      -4.959  65.724  22.172  1.00 47.57      3QIP C
ATOM   4100  CD1 LEU A 503      -6.246  66.101  21.411  1.00 43.60      3QIP C
ATOM   4101  CD2 LEU A 503      -3.794  66.700  21.900  1.00 44.12      3QIP C
ATOM   4102  N   GLY A 504      -4.383  62.616  23.876  1.00 44.57      3QIP N
ATOM   4103  CA  GLY A 504      -3.709  61.421  23.365  1.00 49.21      3QIP C
ATOM   4104  C   GLY A 504      -4.508  60.127  23.584  1.00 46.14      3QIP C
ATOM   4105  O   GLY A 504      -4.532  59.275  22.694  1.00 49.70      3QIP O
ATOM   4106  N   ILE A 505      -5.185  59.989  24.735  1.00 42.64      3QIP N
ATOM   4107  CA  ILE A 505      -6.037  58.842  25.063  1.00 38.66      3QIP C
ATOM   4108  C   ILE A 505      -7.214  58.707  24.083  1.00 47.54      3QIP C
ATOM   4109  O   ILE A 505      -7.352  57.657  23.458  1.00 42.32      3QIP O
ATOM   4110  CB  ILE A 505      -6.555  58.891  26.535  1.00 42.66      3QIP C
ATOM   4111  CG1 ILE A 505      -5.382  58.675  27.515  1.00 51.87      3QIP C
ATOM   4112  CG2 ILE A 505      -7.700  57.907  26.885  1.00 40.88      3QIP C
ATOM   4113  CD1 ILE A 505      -5.663  59.189  28.929  1.00 50.72      3QIP C
ATOM   4114  N   ILE A 506      -8.004  59.780  23.926  1.00 39.63      3QIP N
ATOM   4115  CA  ILE A 506      -9.150  59.804  23.032  1.00 41.92      3QIP C
ATOM   4116  C   ILE A 506      -8.703  59.683  21.595  1.00 34.56      3QIP C
ATOM   4117  O   ILE A 506      -9.346  59.035  20.782  1.00 39.92      3QIP O
ATOM   4118  CB  ILE A 506      -9.920  61.157  23.123  1.00 41.44      3QIP C
ATOM   4119  CG1 ILE A 506     -10.241  61.502  24.577  1.00 42.17      3QIP C
ATOM   4120  CG2 ILE A 506     -11.181  61.085  22.276  1.00 37.31      3QIP C
ATOM   4121  CD1 ILE A 506     -10.984  60.394  25.297  1.00 43.04      3QIP C
ATOM   4122  N   GLN A 507      -7.594  60.367  21.267  1.00 40.64      3QIP N
ATOM   4123  CA  GLN A 507      -6.988  60.462  19.940  1.00 48.26      3QIP C
ATOM   4124  C   GLN A 507      -6.495  59.110  19.403  1.00 51.46      3QIP C
ATOM   4125  O   GLN A 507      -6.313  58.984  18.194  1.00 49.58      3QIP O
ATOM   4126  CB  GLN A 507      -5.877  61.533  19.981  1.00 53.82      3QIP C
ATOM   4127  CG  GLN A 507      -5.101  61.806  18.679  1.00 56.41      3QIP C
ATOM   4128  CD  GLN A 507      -4.074  62.915  18.893  1.00 58.76      3QIP C
ATOM   4129  OE1 GLN A 507      -3.200  62.801  19.746  1.00 66.17      3QIP O
ATOM   4130  NE2 GLN A 507      -4.162  63.998  18.133  1.00 65.90      3QIP N
ATOM   4131  N   ALA A 508      -6.330  58.102  20.272  1.00 45.19      3QIP N
ATOM   4132  CA  ALA A 508      -5.952  56.765  19.842  1.00 47.09      3QIP C
ATOM   4133  C   ALA A 508      -7.185  55.958  19.452  1.00 51.09      3QIP C
ATOM   4134  O   ALA A 508      -7.081  54.817  19.004  1.00 47.11      3QIP O
ATOM   4135  CB  ALA A 508      -5.171  56.053  20.943  1.00 50.57      3QIP C
ATOM   4136  N   GLN A 509      -8.358  56.560  19.625  1.00 45.08      3QIP N
ATOM   4137  CA  GLN A 509      -9.605  55.930  19.206  1.00 45.09      3QIP C
ATOM   4138  C   GLN A 509      -9.848  54.572  19.858  1.00 46.21      3QIP C
ATOM   4139  O   GLN A 509     -10.189  53.613  19.180  1.00 46.63      3QIP O
ATOM   4140  CB  GLN A 509      -9.665  55.804  17.678  1.00 47.89      3QIP C
ATOM   4141  CG  GLN A 509     -10.549  56.828  16.965  1.00 53.63      3QIP C
ATOM   4142  CD  GLN A 509      -9.773  58.005  16.389  1.00 57.94      3QIP C
ATOM   4143  OE1 GLN A 509     -10.381  58.717  15.437  1.00 63.43      3QIP O
ATOM   4144  NE2 GLN A 509      -8.643  58.267  16.790  1.00 50.30      3QIP N
ATOM   4145  N   PRO A 510      -9.698  54.498  21.186  1.00 44.14      3QIP N
ATOM   4146  CA  PRO A 510      -9.947  53.267  21.944  1.00 42.86      3QIP C
ATOM   4147  C   PRO A 510     -11.377  52.760  21.853  1.00 51.32      3QIP C
ATOM   4148  O   PRO A 510     -12.311  53.550  21.685  1.00 51.80      3QIP O
ATOM   4149  CB  PRO A 510      -9.640  53.675  23.387  1.00 44.68      3QIP C
ATOM   4150  CG  PRO A 510      -9.755  55.172  23.398  1.00 47.98      3QIP C
ATOM   4151  CD  PRO A 510      -9.283  55.612  22.055  1.00 42.16      3QIP C
ATOM   4152  N   ASP A 511     -11.546  51.448  21.983  1.00 46.31      3QIP N
ATOM   4153  CA  ASP A 511     -12.872  50.856  22.007  1.00 49.17      3QIP C
ATOM   4154  C   ASP A 511     -13.066  49.983  23.241  1.00 54.22      3QIP C
ATOM   4155  O   ASP A 511     -14.098  49.328  23.396  1.00 51.25      3QIP O
ATOM   4156  CB  ASP A 511     -13.157  50.081  20.720  1.00 50.27      3QIP C
ATOM   4157  CG  ASP A 511     -12.307  48.836  20.583  1.00 53.45      3QIP C
ATOM   4158  OD1 ASP A 511     -11.920  48.253  21.622  1.00 52.81      3QIP O
ATOM   4159  OD2 ASP A 511     -12.045  48.434  19.428  1.00 50.91      3QIP O
ATOM   4160  N   GLN A 512     -12.066  49.982  24.118  1.00 50.44      3QIP N
ATOM   4161  CA  GLN A 512     -12.163  49.285  25.394  1.00 54.68      3QIP C
ATOM   4162  C   GLN A 512     -11.101  49.820  26.341  1.00 56.15      3QIP C
ATOM   4163  O   GLN A 512     -10.090  50.376  25.911  1.00 55.17      3QIP O
ATOM   4164  CB  GLN A 512     -12.004  47.771  25.211  1.00 60.17      3QIP C
ATOM   4165  CG  GLN A 512     -10.593  47.335  24.858  1.00 57.78      3QIP C
ATOM   4166  CD  GLN A 512     -10.534  45.905  24.350  1.00 65.35      3QIP C
ATOM   4167  OE1 GLN A 512     -10.421  44.959  25.131  1.00 66.30      3QIP O
ATOM   4168  NE2 GLN A 512     -10.607  45.743  23.029  1.00 61.44      3QIP N
ATOM   4169  N   SER A 513     -11.325  49.657  27.634  1.00 56.84      3QIP N
ATOM   4170  CA  SER A 513     -10.417  50.242  28.600  1.00 61.52      3QIP C
ATOM   4171  C   SER A 513     -10.575  49.644  29.981  1.00 65.41      3QIP C
ATOM   4172  O   SER A 513     -11.602  49.054  30.308  1.00 68.11      3QIP O
ATOM   4173  CB  SER A 513     -10.615  51.757  28.672  1.00 61.52      3QIP C
ATOM   4174  OG  SER A 513      -9.926  52.313  29.780  1.00 57.15      3QIP O
ATOM   4175  N   GLU A 514      -9.538  49.806  30.788  1.00 69.44      3QIP N
ATOM   4176  CA  GLU A 514      -9.557  49.312  32.148  1.00 71.95      3QIP C
ATOM   4177  C   GLU A 514     -10.385  50.245  33.021  1.00 71.50      3QIP C
ATOM   4178  O   GLU A 514     -11.104  49.789  33.913  1.00 75.36      3QIP O
ATOM   4179  CB  GLU A 514      -8.125  49.134  32.671  1.00 69.70      3QIP C
ATOM   4180  CG  GLU A 514      -7.406  47.970  31.990  1.00 74.71      3QIP C
ATOM   4181  CD  GLU A 514      -5.931  47.852  32.348  1.00 81.95      3QIP C
ATOM   4182  OE1 GLU A 514      -5.381  46.740  32.188  1.00 75.27      3QIP O
ATOM   4183  OE2 GLU A 514      -5.321  48.862  32.770  1.00 83.90      3QIP O
ATOM   4184  N   SER A 515     -10.308  51.544  32.735  1.00 74.08      3QIP N
ATOM   4185  CA  SER A 515     -11.088  52.548  33.461  1.00 67.10      3QIP C
ATOM   4186  C   SER A 515     -12.535  52.606  32.982  1.00 70.73      3QIP C
ATOM   4187  O   SER A 515     -12.790  52.702  31.781  1.00 69.79      3QIP O
ATOM   4188  CB  SER A 515     -10.453  53.925  33.304  1.00 68.84      3QIP C
ATOM   4189  OG  SER A 515     -11.243  54.911  33.940  1.00 71.01      3QIP O
ATOM   4190  N   GLU A 516     -13.484  52.550  33.916  1.00 69.92      3QIP N
ATOM   4191  CA  GLU A 516     -14.893  52.660  33.554  1.00 70.96      3QIP C
ATOM   4192  C   GLU A 516     -15.228  54.055  33.039  1.00 63.78      3QIP C
ATOM   4193  O   GLU A 516     -16.108  54.222  32.197  1.00 62.72      3QIP O
ATOM   4194  CB  GLU A 516     -15.802  52.287  34.726  1.00 73.56      3QIP C
ATOM   4195  CG  GLU A 516     -15.966  50.782  34.905  1.00 89.81      3QIP C
ATOM   4196  CD  GLU A 516     -17.002  50.421  35.958  1.00 98.22      3QIP C
ATOM   4197  OE1 GLU A 516     -17.127  49.217  36.275  1.00 95.88      3QIP O
ATOM   4198  OE2 GLU A 516     -17.688  51.339  36.462  1.00 98.52      3QIP O
ATOM   4199  N   LEU A 517     -14.521  55.055  33.549  1.00 64.66      3QIP N
ATOM   4200  CA  LEU A 517     -14.679  56.402  33.034  1.00 61.80      3QIP C
ATOM   4201  C   LEU A 517     -14.516  56.347  31.518  1.00 63.40      3QIP C
ATOM   4202  O   LEU A 517     -15.434  56.707  30.776  1.00 60.25      3QIP O
ATOM   4203  CB  LEU A 517     -13.643  57.343  33.645  1.00 61.96      3QIP C
ATOM   4204  CG  LEU A 517     -14.114  58.763  33.964  1.00 57.62      3QIP C
ATOM   4205  CD1 LEU A 517     -12.938  59.675  34.225  1.00 58.63      3QIP C
ATOM   4206  CD2 LEU A 517     -14.970  59.309  32.843  1.00 61.73      3QIP C
ATOM   4207  N   VAL A 518     -13.346  55.888  31.051  1.00 56.17      3QIP N
ATOM   4208  CA  VAL A 518     -13.014  55.867  29.636  1.00 52.83      3QIP C
ATOM   4209  C   VAL A 518     -13.994  54.994  28.830  1.00 53.20      3QIP C
ATOM   4210  O   VAL A 518     -14.348  55.410  27.728  1.00 48.12      3QIP O
ATOM   4211  CB  VAL A 518     -11.534  55.459  29.408  1.00 55.39      3QIP C
ATOM   4212  CG1 VAL A 518     -11.129  55.285  27.930  1.00 48.30      3QIP C
ATOM   4213  CG2 VAL A 518     -10.591  56.483  30.072  1.00 51.56      3QIP C
ATOM   4214  N   ASN A 519     -14.520  53.898  29.418  1.00 53.58      3QIP N
ATOM   4215  CA  ASN A 519     -15.557  53.116  28.755  1.00 52.56      3QIP C
ATOM   4216  C   ASN A 519     -16.837  53.932  28.529  1.00 54.24      3QIP C
ATOM   4217  O   ASN A 519     -17.410  53.913  27.438  1.00 53.43      3QIP O
ATOM   4218  CB  ASN A 519     -15.838  51.821  29.520  1.00 58.99      3QIP C
ATOM   4219  CG  ASN A 519     -14.696  50.818  29.404  1.00 62.62      3QIP C
ATOM   4220  OD1 ASN A 519     -14.037  50.728  28.362  1.00 58.42      3QIP O
ATOM   4221  ND2 ASN A 519     -14.450  50.070  30.477  1.00 61.63      3QIP N
ATOM   4222  N   GLN A 520     -17.265  54.660  29.558  1.00 58.49      3QIP N
ATOM   4223  CA  GLN A 520     -18.428  55.559  29.463  1.00 58.21      3QIP C
ATOM   4224  C   GLN A 520     -18.263  56.600  28.342  1.00 51.44      3QIP C
ATOM   4225  O   GLN A 520     -19.175  56.816  27.538  1.00 53.93      3QIP O
ATOM   4226  CB  GLN A 520     -18.658  56.264  30.804  1.00 57.50      3QIP C
ATOM   4227  CG  GLN A 520     -19.155  55.348  31.927  1.00 57.91      3QIP C
ATOM   4228  CD  GLN A 520     -18.778  55.858  33.322  1.00 66.05      3QIP C
ATOM   4229  OE1 GLN A 520     -18.468  57.034  33.508  1.00 61.52      3QIP O
ATOM   4230  NE2 GLN A 520     -18.792  54.961  34.303  1.00 73.79      3QIP N
ATOM   4231  N   ILE A 521     -17.091  57.225  28.293  1.00 49.63      3QIP N
ATOM   4232  CA  ILE A 521     -16.751  58.161  27.231  1.00 50.25      3QIP C
ATOM   4233  C   ILE A 521     -16.842  57.492  25.868  1.00 50.43      3QIP C
ATOM   4234  O   ILE A 521     -17.372  58.063  24.909  1.00 47.08      3QIP O
ATOM   4235  CB  ILE A 521     -15.355  58.742  27.439  1.00 47.77      3QIP C
ATOM   4236  CG1 ILE A 521     -15.375  59.714  28.616  1.00 48.45      3QIP C
ATOM   4237  CG2 ILE A 521     -14.866  59.446  26.186  1.00 43.08      3QIP C
ATOM   4238  CD1 ILE A 521     -14.013  60.182  29.040  1.00 49.27      3QIP C
ATOM   4239  N   ILE A 522     -16.332  56.274  25.786  1.00 47.33      3QIP N
ATOM   4240  CA  ILE A 522     -16.420  55.507  24.552  1.00 51.32      3QIP C
ATOM   4241  C   ILE A 522     -17.873  55.327  24.091  1.00 48.06      3QIP C
ATOM   4242  O   ILE A 522     -18.148  55.448  22.898  1.00 44.68      3QIP O
ATOM   4243  CB  ILE A 522     -15.688  54.136  24.658  1.00 47.00      3QIP C
ATOM   4244  CG1 ILE A 522     -14.175  54.352  24.640  1.00 48.94      3QIP C
ATOM   4245  CG2 ILE A 522     -16.102  53.219  23.511  1.00 47.56      3QIP C
ATOM   4246  CD1 ILE A 522     -13.361  53.358  25.464  1.00 53.39      3QIP C
ATOM   4247  N   GLU A 523     -18.791  55.051  25.022  1.00 48.87      3QIP N
ATOM   4248  CA  GLU A 523     -20.219  54.941  24.690  1.00 54.31      3QIP C
ATOM   4249  C   GLU A 523     -20.709  56.233  24.059  1.00 50.65      3QIP C
ATOM   4250  O   GLU A 523     -21.409  56.217  23.045  1.00 49.35      3QIP O
ATOM   4251  CB  GLU A 523     -21.095  54.685  25.923  1.00 57.34      3QIP C
ATOM   4252  CG  GLU A 523     -20.443  53.958  27.066  1.00 61.02      3QIP C
ATOM   4253  CD  GLU A 523     -20.492  52.455  26.904  1.00 70.58      3QIP C
ATOM   4254  OE1 GLU A 523     -20.777  51.986  25.776  1.00 71.16      3QIP O
ATOM   4255  OE2 GLU A 523     -20.249  51.745  27.910  1.00 73.73      3QIP O
ATOM   4256  N   GLN A 524     -20.348  57.352  24.680  1.00 46.99      3QIP N
ATOM   4257  CA  GLN A 524     -20.784  58.657  24.198  1.00 46.44      3QIP C
ATOM   4258  C   GLN A 524     -20.279  58.884  22.785  1.00 51.32      3QIP C
ATOM   4259  O   GLN A 524     -21.034  59.308  21.915  1.00 48.40      3QIP O
ATOM   4260  CB  GLN A 524     -20.297  59.768  25.124  1.00 42.56      3QIP C
ATOM   4261  CG  GLN A 524     -21.079  59.872  26.414  1.00 50.28      3QIP C
ATOM   4262  CD  GLN A 524     -22.493  60.435  26.203  1.00 53.21      3QIP C
ATOM   4263  OE1 GLN A 524     -23.333  60.312  27.222  1.00 51.45      3QIP O
ATOM   4264  NE2 GLN A 524     -22.813  60.973  25.136  1.00 47.54      3QIP N
ATOM   4265  N   LEU A 525     -19.005  58.580  22.554  1.00 45.71      3QIP N
ATOM   4266  CA  LEU A 525     -18.391  58.855  21.262  1.00 45.49      3QIP C
ATOM   4267  C   LEU A 525     -19.078  58.064  20.162  1.00 45.51      3QIP C
ATOM   4268  O   LEU A 525     -19.268  58.551  19.047  1.00 51.90      3QIP O
ATOM   4269  CB  LEU A 525     -16.894  58.537  21.295  1.00 47.12      3QIP C
ATOM   4270  CG  LEU A 525     -16.006  59.517  22.053  1.00 40.19      3QIP C
ATOM   4271  CD1 LEU A 525     -14.624  58.917  22.315  1.00 46.00      3QIP C
ATOM   4272  CD2 LEU A 525     -15.898  60.828  21.280  1.00 37.95      3QIP C
ATOM   4273  N   ILE A 526     -19.452  56.837  20.484  1.00 45.97      3QIP N
ATOM   4274  CA  ILE A 526     -20.144  55.991  19.528  1.00 50.79      3QIP C
ATOM   4275  C   ILE A 526     -21.544  56.545  19.263  1.00 52.66      3QIP C
ATOM   4276  O   ILE A 526     -22.080  56.392  18.169  1.00 48.72      3QIP O
ATOM   4277  CB  ILE A 526     -20.207  54.536  20.014  1.00 50.00      3QIP C
ATOM   4278  CG1 ILE A 526     -18.788  53.949  20.085  1.00 48.53      3QIP C
ATOM   4279  CG2 ILE A 526     -21.097  53.692  19.096  1.00 48.29      3QIP C
ATOM   4280  CD1 ILE A 526     -18.706  52.616  20.795  1.00 53.38      3QIP C
ATOM   4281  N   LYS A 527     -22.117  57.219  20.258  1.00 49.83      3QIP N
ATOM   4282  CA  LYS A 527     -23.438  57.827  20.087  1.00 55.45      3QIP C
ATOM   4283  C   LYS A 527     -23.427  59.063  19.180  1.00 54.67      3QIP C
ATOM   4284  O   LYS A 527     -24.386  59.300  18.444  1.00 52.20      3QIP O
ATOM   4285  CB  LYS A 527     -24.071  58.174  21.436  1.00 56.83      3QIP C
ATOM   4286  CG  LYS A 527     -24.561  56.979  22.227  1.00 59.64      3QIP C
ATOM   4287  CD  LYS A 527     -25.655  57.391  23.212  1.00 77.13      3QIP C
ATOM   4288  CE  LYS A 527     -26.890  57.949  22.480  1.00 82.43      3QIP C
ATOM   4289  NZ  LYS A 527     -28.048  58.223  23.388  1.00 85.49      3QIP N
ATOM   4290  N   LYS A 528     -22.351  59.850  19.237  1.00 48.28      3QIP N
ATOM   4291  CA  LYS A 528     -22.295  61.114  18.507  1.00 48.10      3QIP C
ATOM   4292  C   LYS A 528     -22.298  60.892  16.996  1.00 54.48      3QIP C
ATOM   4293  O   LYS A 528     -22.069  59.782  16.522  1.00 50.53      3QIP O
ATOM   4294  CB  LYS A 528     -21.062  61.915  18.916  1.00 47.74      3QIP C
ATOM   4295  CG  LYS A 528     -21.024  62.292  20.390  1.00 53.44      3QIP C
ATOM   4296  CD  LYS A 528     -22.200  63.191  20.768  1.00 49.92      3QIP C
ATOM   4297  CE  LYS A 528     -21.946  63.935  22.072  1.00 45.81      3QIP C
ATOM   4298  NZ  LYS A 528     -23.226  64.558  22.566  1.00 47.79      3QIP N
ATOM   4299  N   GLU A 529     -22.576  61.949  16.243  1.00 48.06      3QIP N
ATOM   4300  CA  GLU A 529     -22.475  61.894  14.789  1.00 51.00      3QIP C
ATOM   4301  C   GLU A 529     -21.140  62.467  14.352  1.00 49.68      3QIP C
ATOM   4302  O   GLU A 529     -20.570  62.052  13.339  1.00 52.88      3QIP O
ATOM   4303  CB  GLU A 529     -23.607  62.686  14.129  1.00 51.36      3QIP C
ATOM   4304  CG  GLU A 529     -24.991  62.097  14.343  1.00 57.68      3QIP C
ATOM   4305  CD  GLU A 529     -25.201  60.810  13.559  1.00 72.25      3QIP C
ATOM   4306  OE1 GLU A 529     -24.694  60.721  12.413  1.00 68.90      3QIP O
ATOM   4307  OE2 GLU A 529     -25.865  59.887  14.090  1.00 72.37      3QIP O
ATOM   4308  N   LYS A 530     -20.649  63.438  15.114  1.00 45.95      3QIP N
ATOM   4309  CA  LYS A 530     -19.378  64.089  14.812  1.00 46.16      3QIP C
ATOM   4310  C   LYS A 530     -18.756  64.652  16.079  1.00 48.47      3QIP C
ATOM   4311  O   LYS A 530     -19.426  65.345  16.860  1.00 44.19      3QIP O
ATOM   4312  CB  LYS A 530     -19.572  65.232  13.816  1.00 48.06      3QIP C
ATOM   4313  CG  LYS A 530     -19.833  64.815  12.380  1.00 54.55      3QIP C
ATOM   4314  CD  LYS A 530     -19.809  66.043  11.472  1.00 55.67      3QIP C
ATOM   4315  CE  LYS A 530     -20.158  65.679  10.042  1.00 59.30      3QIP C
ATOM   4316  NZ  LYS A 530     -19.968  66.839   9.132  1.00 57.17      3QIP N
ATOM   4317  N   VAL A 531     -17.475  64.366  16.284  1.00 37.89      3QIP N
ATOM   4318  CA  VAL A 531     -16.751  64.954  17.395  1.00 35.58      3QIP C
ATOM   4319  C   VAL A 531     -15.397  65.453  16.928  1.00 42.67      3QIP C
ATOM   4320  O   VAL A 531     -14.603  64.696  16.368  1.00 44.18      3QIP O
ATOM   4321  CB  VAL A 531     -16.549  63.954  18.552  1.00 39.98      3QIP C
ATOM   4322  CG1 VAL A 531     -15.868  64.638  19.741  1.00 39.07      3QIP C
ATOM   4323  CG2 VAL A 531     -17.860  63.370  18.981  1.00 38.59      3QIP C
ATOM   4324  N   TYR A 532     -15.126  66.728  17.152  1.00 34.79      3QIP N
ATOM   4325  CA  TYR A 532     -13.792  67.240  16.932  1.00 37.90      3QIP C
ATOM   4326  C   TYR A 532     -13.161  67.557  18.283  1.00 42.65      3QIP C
ATOM   4327  O   TYR A 532     -13.787  68.182  19.138  1.00 40.88      3QIP O
ATOM   4328  CB  TYR A 532     -13.820  68.457  16.013  1.00 39.97      3QIP C
ATOM   4329  CG  TYR A 532     -12.462  69.046  15.724  1.00 43.15      3QIP C
ATOM   4330  CD1 TYR A 532     -11.612  68.473  14.785  1.00 44.11      3QIP C
ATOM   4331  CD2 TYR A 532     -12.036  70.193  16.378  1.00 37.32      3QIP C
ATOM   4332  CE1 TYR A 532     -10.355  69.026  14.518  1.00 41.54      3QIP C
ATOM   4333  CE2 TYR A 532     -10.794  70.751  16.121  1.00 41.34      3QIP C
ATOM   4334  CZ  TYR A 532      -9.959  70.167  15.190  1.00 44.86      3QIP C
ATOM   4335  OH  TYR A 532      -8.731  70.745  14.949  1.00 43.05      3QIP O
ATOM   4336  N   LEU A 533     -11.931  67.093  18.480  1.00 42.20      3QIP N
ATOM   4337  CA  LEU A 533     -11.225  67.274  19.744  1.00 36.97      3QIP C
ATOM   4338  C   LEU A 533      -9.941  68.040  19.479  1.00 40.74      3QIP C
ATOM   4339  O   LEU A 533      -9.152  67.645  18.616  1.00 44.24      3QIP O
ATOM   4340  CB  LEU A 533     -10.899  65.905  20.342  1.00 43.15      3QIP C
ATOM   4341  CG  LEU A 533     -10.717  65.741  21.851  1.00 46.99      3QIP C
ATOM   4342  CD1 LEU A 533      -9.925  64.464  22.168  1.00 39.44      3QIP C
ATOM   4343  CD2 LEU A 533     -10.024  66.908  22.450  1.00 45.89      3QIP C
ATOM   4344  N   ALA A 534      -9.718  69.125  20.221  1.00 34.40      3QIP N
ATOM   4345  CA  ALA A 534      -8.538  69.960  20.024  1.00 40.15      3QIP C
ATOM   4346  C   ALA A 534      -7.900  70.303  21.349  1.00 39.99      3QIP C
ATOM   4347  O   ALA A 534      -8.508  70.122  22.397  1.00 39.64      3QIP O
ATOM   4348  CB  ALA A 534      -8.884  71.234  19.267  1.00 41.81      3QIP C
ATOM   4349  N   TRP A 535      -6.649  70.759  21.268  1.00 40.42      3QIP N
ATOM   4350  CA  TRP A 535      -5.820  71.083  22.413  1.00 41.35      3QIP C
ATOM   4351  C   TRP A 535      -5.384  72.550  22.338  1.00 41.37      3QIP C
ATOM   4352  O   TRP A 535      -5.052  73.020  21.248  1.00 43.83      3QIP O
ATOM   4353  CB  TRP A 535      -4.624  70.120  22.467  1.00 41.64      3QIP C
ATOM   4354  CG  TRP A 535      -3.635  70.397  23.555  1.00 39.23      3QIP C
ATOM   4355  CD1 TRP A 535      -3.801  70.068  24.853  1.00 45.25      3QIP C
ATOM   4356  CD2 TRP A 535      -2.395  71.163  23.489  1.00 43.86      3QIP C
ATOM   4357  NE1 TRP A 535      -2.755  70.578  25.591  1.00 43.19      3QIP N
ATOM   4358  CE2 TRP A 535      -1.840  71.236  24.800  1.00 44.47      3QIP C
ATOM   4359  CE3 TRP A 535      -1.683  71.813  22.454  1.00 44.85      3QIP C
ATOM   4360  CZ2 TRP A 535      -0.619  71.876  25.063  1.00 43.95      3QIP C
ATOM   4361  CZ3 TRP A 535      -0.462  72.472  22.708  1.00 44.90      3QIP C
ATOM   4362  CH2 TRP A 535       0.076  72.493  24.009  1.00 45.59      3QIP C
ATOM   4363  N   VAL A 536      -5.350  73.221  23.493  1.00 39.28      3QIP N
ATOM   4364  CA  VAL A 536      -4.755  74.544  23.671  1.00 42.43      3QIP C
ATOM   4365  C   VAL A 536      -3.839  74.515  24.918  1.00 43.01      3QIP C
ATOM   4366  O   VAL A 536      -4.173  73.820  25.878  1.00 42.60      3QIP O
ATOM   4367  CB  VAL A 536      -5.847  75.632  23.882  1.00 44.44      3QIP C
ATOM   4368  CG1 VAL A 536      -6.673  75.854  22.602  1.00 45.37      3QIP C
ATOM   4369  CG2 VAL A 536      -6.760  75.417  25.104  1.00 40.48      3QIP C
ATOM   4370  N   PRO A 537      -2.707  75.258  24.906  1.00 43.74      3QIP N
ATOM   4371  CA  PRO A 537      -1.862  75.421  26.105  1.00 51.26      3QIP C
ATOM   4372  C   PRO A 537      -2.598  75.995  27.335  1.00 54.13      3QIP C
ATOM   4373  O   PRO A 537      -3.144  77.097  27.253  1.00 53.84      3QIP O
ATOM   4374  CB  PRO A 537      -0.741  76.362  25.630  1.00 54.21      3QIP C
ATOM   4375  CG  PRO A 537      -0.674  76.185  24.126  1.00 49.60      3QIP C
ATOM   4376  CD  PRO A 537      -2.128  75.944  23.748  1.00 45.05      3QIP C
ATOM   4377  N   ALA A 538      -2.564  75.256  28.455  1.00 55.79      3QIP N
ATOM   4378  CA  ALA A 538      -3.151  75.660  29.734  1.00 59.20      3QIP C
ATOM   4379  C   ALA A 538      -2.506  76.945  30.267  1.00 62.02      3QIP C
ATOM   4380  O   ALA A 538      -1.279  77.044  30.259  1.00 61.55      3QIP O
ATOM   4381  CB  ALA A 538      -2.931  74.558  30.785  1.00 59.30      3QIP C
ATOM   4382  N   HIS A 539      -3.336  77.869  30.765  1.00 61.75      3QIP N
ATOM   4383  CA  HIS A 539      -2.951  79.104  31.467  1.00 65.02      3QIP C
ATOM   4384  C   HIS A 539      -2.354  80.202  30.567  1.00 64.38      3QIP C
ATOM   4385  O   HIS A 539      -2.053  81.279  31.076  1.00 66.47      3QIP O
ATOM   4386  CB  HIS A 539      -2.056  78.839  32.713  1.00 64.68      3QIP C
ATOM   4387  CG  HIS A 539      -2.776  78.260  33.897  1.00 69.73      3QIP C
ATOM   4388  ND1 HIS A 539      -2.601  78.757  35.194  1.00 66.62      3QIP N
ATOM   4389  CD2 HIS A 539      -3.712  77.252  33.935  1.00 70.70      3QIP C
ATOM   4390  CE1 HIS A 539      -3.456  78.073  35.944  1.00 69.95      3QIP C
ATOM   4391  NE2 HIS A 539      -4.143  77.173  35.245  1.00 70.87      3QIP N
ATOM   4392  N   LYS A 540      -2.261  79.984  29.247  1.00 62.00      3QIP N
ATOM   4393  CA  LYS A 540      -1.755  80.971  28.277  1.00 63.61      3QIP C
ATOM   4394  C   LYS A 540      -2.749  82.114  27.964  1.00 66.66      3QIP C
ATOM   4395  O   LYS A 540      -2.535  82.863  27.013  1.00 67.34      3QIP O
ATOM   4396  CB  LYS A 540      -1.236  80.253  27.003  1.00 63.21      3QIP C
ATOM   4397  CG  LYS A 540       0.202  79.699  27.115  1.00 61.56      3QIP C
ATOM   4398  CD  LYS A 540       0.375  78.630  28.201  1.00 62.99      3QIP C
ATOM   4399  CE  LYS A 540       1.741  77.939  28.206  1.00 69.28      3QIP C
ATOM   4400  NZ  LYS A 540       1.810  76.949  29.292  1.00 66.16      3QIP N
ATOM   4401  N   GLY A 541      -3.812  82.248  28.768  1.00 66.06      3QIP N
ATOM   4402  CA  GLY A 541      -4.828  83.292  28.639  1.00 70.59      3QIP C
ATOM   4403  C   GLY A 541      -5.702  83.069  27.400  1.00 68.45      3QIP C
ATOM   4404  O   GLY A 541      -6.180  84.038  26.812  1.00 66.64      3QIP O
ATOM   4405  N   ILE A 542      -5.870  81.809  26.969  1.00 66.55      3QIP N
ATOM   4406  CA  ILE A 542      -6.680  81.477  25.812  1.00 62.77      3QIP C
ATOM   4407  C   ILE A 542      -8.161  81.610  26.123  1.00 58.72      3QIP C
ATOM   4408  O   ILE A 542      -8.646  81.137  27.157  1.00 59.74      3QIP O
ATOM   4409  CB  ILE A 542      -6.406  80.046  25.328  1.00 59.68      3QIP C
ATOM   4410  CG1 ILE A 542      -4.898  79.810  25.183  1.00 65.33      3QIP C
ATOM   4411  CG2 ILE A 542      -7.171  79.765  24.042  1.00 56.87      3QIP C
ATOM   4412  CD1 ILE A 542      -4.388  79.789  23.761  1.00 62.96      3QIP C
ATOM   4413  N   GLY A 543      -8.861  82.255  25.199  1.00 62.14      3QIP N
ATOM   4414  CA  GLY A 543     -10.306  82.411  25.217  1.00 62.39      3QIP C
ATOM   4415  C   GLY A 543     -11.117  81.705  26.283  1.00 62.67      3QIP C
ATOM   4416  O   GLY A 543     -11.201  82.181  27.409  1.00 65.84      3QIP O
ATOM   4417  N   GLY A 544     -11.741  80.589  25.925  1.00 56.03      3QIP N
ATOM   4418  CA  GLY A 544     -12.650  79.906  26.833  1.00 51.48      3QIP C
ATOM   4419  C   GLY A 544     -11.947  78.997  27.823  1.00 51.58      3QIP C
ATOM   4420  O   GLY A 544     -12.512  78.624  28.848  1.00 52.83      3QIP O
ATOM   4421  N   ASN A 545     -10.681  78.629  27.548  1.00 53.21      3QIP N
ATOM   4422  CA  ASN A 545      -9.864  77.780  28.429  1.00 48.27      3QIP C
ATOM   4423  C   ASN A 545      -9.591  78.481  29.765  1.00 50.64      3QIP C
ATOM   4424  O   ASN A 545      -9.729  77.835  30.805  1.00 53.57      3QIP O
ATOM   4425  CB  ASN A 545      -8.572  77.308  27.723  1.00 51.57      3QIP C
ATOM   4426  CG  ASN A 545      -7.556  76.606  28.643  1.00 53.05      3QIP C
ATOM   4427  OD1 ASN A 545      -6.537  77.189  29.006  1.00 48.80      3QIP O
ATOM   4428  ND2 ASN A 545      -7.824  75.363  29.030  1.00 49.56      3QIP N
ATOM   4429  N   GLU A 546      -9.281  79.787  29.719  1.00 52.87      3QIP N
ATOM   4430  CA  GLU A 546      -9.112  80.579  30.937  1.00 60.39      3QIP C
ATOM   4431  C   GLU A 546     -10.371  80.572  31.803  1.00 57.97      3QIP C
ATOM   4432  O   GLU A 546     -10.290  80.402  33.018  1.00 56.79      3QIP O
ATOM   4433  CB  GLU A 546      -8.731  82.014  30.594  1.00 60.36      3QIP C
ATOM   4434  CG  GLU A 546      -8.241  82.824  31.781  1.00 65.86      3QIP C
ATOM   4435  CD  GLU A 546      -7.612  84.147  31.359  1.00 73.51      3QIP C
ATOM   4436  OE1 GLU A 546      -7.726  84.513  30.168  1.00 74.82      3QIP O
ATOM   4437  OE2 GLU A 546      -6.996  84.821  32.214  1.00 80.09      3QIP O
ATOM   4438  N   GLN A 547     -11.531  80.743  31.173  1.00 57.27      3QIP N
ATOM   4439  CA  GLN A 547     -12.801  80.779  31.907  1.00 55.50      3QIP C
ATOM   4440  C   GLN A 547     -13.043  79.506  32.702  1.00 57.82      3QIP C
ATOM   4441  O   GLN A 547     -13.298  79.554  33.911  1.00 55.36      3QIP O
ATOM   4442  CB  GLN A 547     -13.994  81.023  30.973  1.00 57.45      3QIP C
ATOM   4443  CG  GLN A 547     -14.302  82.485  30.652  1.00 63.26      3QIP C
ATOM   4444  CD  GLN A 547     -13.494  83.009  29.476  1.00 65.72      3QIP C
ATOM   4445  OE1 GLN A 547     -12.375  82.358  29.210  1.00 61.27      3QIP O
ATOM   4446  NE2 GLN A 547     -13.872  83.987  28.815  1.00 61.81      3QIP N
ATOM   4447  N   VAL A 548     -12.982  78.365  32.019  1.00 51.36      3QIP N
ATOM   4448  CA  VAL A 548     -13.263  77.103  32.679  1.00 51.26      3QIP C
ATOM   4449  C   VAL A 548     -12.189  76.764  33.723  1.00 53.76      3QIP C
ATOM   4450  O   VAL A 548     -12.500  76.231  34.781  1.00 59.89      3QIP O
ATOM   4451  CB  VAL A 548     -13.469  75.952  31.669  1.00 51.10      3QIP C
ATOM   4452  CG1 VAL A 548     -12.206  75.715  30.848  1.00 49.15      3QIP C
ATOM   4453  CG2 VAL A 548     -13.867  74.689  32.399  1.00 51.36      3QIP C
ATOM   4454  N   ASP A 549     -10.919  77.104  33.437  1.00 61.38      3QIP N
ATOM   4455  CA  ASP A 549      -9.792  76.999  34.375  1.00 62.55      3QIP C
ATOM   4456  C   ASP A 549     -10.140  77.696  35.695  1.00 64.37      3QIP C
ATOM   4457  O   ASP A 549     -10.032  77.100  36.766  1.00 63.55      3QIP O
ATOM   4458  CB  ASP A 549      -8.488  77.569  33.774  1.00 64.52      3QIP C
ATOM   4459  CG  ASP A 549      -7.307  77.656  34.744  1.00 66.20      3QIP C
ATOM   4460  OD1 ASP A 549      -6.843  76.590  35.213  1.00 69.01      3QIP O
ATOM   4461  OD2 ASP A 549      -6.828  78.790  34.950  1.00 70.07      3QIP O
ATOM   4462  N   LYS A 550     -10.649  78.923  35.558  1.00 58.10      3QIP N
ATOM   4463  CA  LYS A 550     -11.196  79.720  36.654  1.00 65.11      3QIP C
ATOM   4464  C   LYS A 550     -12.300  78.990  37.428  1.00 64.39      3QIP C
ATOM   4465  O   LYS A 550     -12.169  78.765  38.635  1.00 66.84      3QIP O
ATOM   4466  CB  LYS A 550     -11.707  81.060  36.128  1.00 65.96      3QIP C
ATOM   4467  CG  LYS A 550     -12.496  81.858  37.142  1.00 73.67      3QIP C
ATOM   4468  CD  LYS A 550     -12.313  83.361  36.924  1.00 80.06      3QIP C
ATOM   4469  CE  LYS A 550     -12.710  83.783  35.515  1.00 80.52      3QIP C
ATOM   4470  NZ  LYS A 550     -12.433  85.231  35.280  1.00 83.03      3QIP N
ATOM   4471  N   LEU A 551     -13.378  78.624  36.735  1.00 57.47      3QIP N
ATOM   4472  CA  LEU A 551     -14.474  77.865  37.336  1.00 58.18      3QIP C
ATOM   4473  C   LEU A 551     -14.023  76.701  38.222  1.00 68.02      3QIP C
ATOM   4474  O   LEU A 551     -14.197  76.743  39.440  1.00 71.41      3QIP O
ATOM   4475  CB  LEU A 551     -15.422  77.325  36.256  1.00 61.09      3QIP C
ATOM   4476  CG  LEU A 551     -16.714  78.086  35.935  1.00 68.40      3QIP C
ATOM   4477  CD1 LEU A 551     -16.431  79.494  35.388  1.00 67.59      3QIP C
ATOM   4478  CD2 LEU A 551     -17.570  77.286  34.957  1.00 64.18      3QIP C
ATOM   4479  N   VAL A 552     -13.461  75.657  37.610  1.00 64.35      3QIP N
ATOM   4480  CA  VAL A 552     -13.158  74.417  38.330  1.00 67.64      3QIP C
ATOM   4481  C   VAL A 552     -12.082  74.579  39.409  1.00 67.68      3QIP C
ATOM   4482  O   VAL A 552     -11.989  73.759  40.323  1.00 73.92      3QIP O
ATOM   4483  CB  VAL A 552     -12.726  73.273  37.373  1.00 65.00      3QIP C
ATOM   4484  CG1 VAL A 552     -13.757  73.059  36.285  1.00 61.23      3QIP C
ATOM   4485  CG2 VAL A 552     -11.365  73.574  36.773  1.00 60.83      3QIP C
ATOM   4486  N   SER A 553     -11.201  75.585  39.305  1.00 65.50      3QIP N
ATOM   4487  CA  SER A 553     -10.139  75.780  40.296  1.00 72.42      3QIP C
ATOM   4488  C   SER A 553     -10.645  76.429  41.597  1.00 77.43      3QIP C
ATOM   4489  O   SER A 553      -9.884  76.482  42.566  1.00 76.87      3QIP O
ATOM   4490  CB  SER A 553      -8.927  76.500  39.669  1.00 71.95      3QIP C
ATOM   4491  OG  SER A 553      -9.230  77.806  39.221  1.00 72.10      3QIP O
ATOM   4492  N   ALA A 554     -11.913  76.875  41.641  1.00 75.39      3QIP N
ATOM   4493  CA  ALA A 554     -12.463  77.532  42.825  1.00 77.94      3QIP C
ATOM   4494  C   ALA A 554     -12.578  76.566  44.008  1.00 81.03      3QIP C
ATOM   4495  O   ALA A 554     -13.234  75.529  43.913  1.00 79.53      3QIP O
ATOM   4496  CB  ALA A 554     -13.817  78.149  42.508  1.00 72.59      3QIP C
ATOM   4497  N   GLY A 555     -11.935  76.915  45.120  1.00 81.61      3QIP N
ATOM   4498  CA  GLY A 555     -11.968  76.086  46.314  1.00 82.55      3QIP C
ATOM   4499  C   GLY A 555     -10.958  74.954  46.264  1.00 89.86      3QIP C
ATOM   4500  O   GLY A 555     -10.865  74.137  47.187  1.00 87.50      3QIP O
ATOM   4501  N   ILE A 556     -10.190  74.866  45.165  1.00 89.17      3QIP N
ATOM   4502  CA  ILE A 556      -9.294  73.767  44.790  1.00 87.62      3QIP C
ATOM   4503  C   ILE A 556      -7.945  74.392  44.432  1.00 92.72      3QIP C
ATOM   4504  O   ILE A 556      -7.623  75.565  44.641  1.00 94.92      3QIP O
ATOM   4505  CB  ILE A 556      -9.922  72.916  43.630  1.00 85.15      3QIP C
ATOM   4506  CG1 ILE A 556     -11.222  72.180  44.041  1.00 83.23      3QIP C
ATOM   4507  CG2 ILE A 556      -8.961  71.931  42.934  1.00 90.44      3QIP C
ATOM   4508  CD1 ILE A 556     -11.053  71.105  45.130  1.00 81.65      3QIP C
TER    4509      ILE A 556
HETATM 4510  O   HOH A 567      -6.756  72.962  36.614  1.00 53.72      3QIP O
HETATM 4511  O   HOH A 568      -6.377  75.266  32.665  1.00 54.53      3QIP O
HETATM 4512 MG   MG  A 562      -6.666  71.043  32.741  1.00 51.00      3QIPMg
HETATM 4513 MG   MG  A 563      -6.471  74.361  34.657  1.00 59.36      3QIPMg
TER    4514      MG  A 563
HETATM 4515  C1  UNK Z 999      -0.523  69.105  32.202  1.00  0.00           C
HETATM 4516  C2  UNK Z 999      -1.515  69.977  32.685  1.00  0.00           C
HETATM 4517  C3  UNK Z 999      -2.815  69.475  32.905  1.00  0.00           C
HETATM 4518  C4  UNK Z 999      -3.079  68.118  32.665  1.00  0.00           C
HETATM 4519  C5  UNK Z 999      -2.085  67.262  32.200  1.00  0.00           C
HETATM 4520  C6  UNK Z 999      -0.809  67.762  31.957  1.00  0.00           C
HETATM 4521  N1  UNK Z 999      -1.276  71.356  32.941  1.00  0.00           N
HETATM 4522  C7  UNK Z 999      -2.330  72.187  33.319  1.00  0.00           C
HETATM 4523  C8  UNK Z 999      -3.608  71.784  33.541  1.00  0.00           C
HETATM 4524  C9  UNK Z 999      -3.932  70.358  33.362  1.00  0.00           C
HETATM 4525  C10 UNK Z 999       0.021  71.980  32.642  1.00  0.00           C
HETATM 4526  C11 UNK Z 999       0.224  72.405  31.183  1.00  0.00           C
HETATM 4527  C12 UNK Z 999      -0.677  72.078  30.158  1.00  0.00           C
HETATM 4528  C13 UNK Z 999      -0.439  72.503  28.853  1.00  0.00           C
HETATM 4529  C14 UNK Z 999       0.707  73.241  28.567  1.00  0.00           C
HETATM 4530  C15 UNK Z 999       1.625  73.538  29.569  1.00  0.00           C
HETATM 4531  C16 UNK Z 999       1.381  73.125  30.875  1.00  0.00           C
HETATM 4532  F1  UNK Z 999       0.933  73.678  27.308  1.00  0.00           F
HETATM 4533  O1  UNK Z 999      -5.067  69.912  33.540  1.00  0.00           O
HETATM 4534  C17 UNK Z 999      -4.667  72.850  33.957  1.00  0.00           C
HETATM 4535  O2  UNK Z 999      -4.326  73.984  34.340  1.00  0.00           O
HETATM 4536  O3  UNK Z 999      -5.867  72.478  33.940  1.00  0.00           O
HETATM 4537  O4  UNK Z 999      -2.379  65.947  31.941  1.00  0.00           O
HETATM 4538  C18 UNK Z 999      -2.468  65.112  33.094  1.00  0.00           C
HETATM 4539  C19 UNK Z 999      -3.235  63.851  32.731  1.00  0.00           C
HETATM 4540  C20 UNK Z 999      -2.607  62.603  32.740  1.00  0.00           C
HETATM 4541  C21 UNK Z 999      -3.316  61.461  32.368  1.00  0.00           C
HETATM 4542  C22 UNK Z 999      -4.662  61.558  31.982  1.00  0.00           C
HETATM 4543  C23 UNK Z 999      -5.270  62.812  31.940  1.00  0.00           C
HETATM 4544  C24 UNK Z 999      -4.571  63.949  32.340  1.00  0.00           C
HETATM 4545  O5  UNK Z 999      -5.467  60.480  31.680  1.00  0.00           O
HETATM 4546  C25 UNK Z 999      -5.081  59.156  32.067  1.00  0.00           C
HETATM 4547  C26 UNK Z 999      -5.321  58.877  33.548  1.00  0.00           C
HETATM 4548  C27 UNK Z 999      -4.564  57.894  34.191  1.00  0.00           C
HETATM 4549  C28 UNK Z 999      -4.835  57.560  35.515  1.00  0.00           C
HETATM 4550  C29 UNK Z 999      -5.867  58.206  36.193  1.00  0.00           C
HETATM 4551  C30 UNK Z 999      -6.625  59.187  35.560  1.00  0.00           C
HETATM 4552  C31 UNK Z 999      -6.346  59.529  34.241  1.00  0.00           C
CONECT 3642 4513
CONECT 3643 4512
CONECT 3909 4512
CONECT 4061 4512
CONECT 4460 4513
CONECT 4510 4513
CONECT 4511 4513
CONECT 4512 4061 3643 3909
CONECT 4513 4511 3642 4510 4460
END
